# Supplementary material for: Three Antibiotics Exert Differential Effects on the Larval Microbiome and Fitness of Hyphantria cunea
Source: Microorganisms. 2025 Sep 6;13(9):2078. doi: 10.3390/microorganisms13092078 (PMC12472531; doi:10.3390/microorganisms13092078)
Supplement: Supplementary file 1 [file microorganisms-13-02078-s001.zip]

Archive with 1 entries (1 files):
- microorganisms-3836911-supplementary.xlsx
