# Supplementary material for: Three Antibiotics Exert Differential Effects on the Larval Microbiome and Fitness of Hyphantria cunea
Source: Microorganisms. 2025 Sep 6;13(9):2078. doi: 10.3390/microorganisms13092078 (PMC12472531; doi:10.3390/microorganisms13092078)
Supplement: Supplementary file 1 [file microorganisms-13-02078-s001.zip › microorganisms-3836911-supplementary.xlsx]

## Sheet: Dataset  S1
OTU ID	CK1	CK2	CK3	TC1	TC2	TC3	RFP1	RFP2	RFP3	KAN1	KAN2	KAN3	Total	Prevalence	Percent	domain	kingdom	phylum	class	order	family	genus	species
OTU1	2	0	0	0	0	0	0	0	0	0	0	0	2	0.0833333333333	3.83556179474e-06	d__Bacteria	k__unclassified_d__Bacteria	p__unclassified_d__Bacteria	c__unclassified_d__Bacteria	o__unclassified_d__Bacteria	f__unclassified_d__Bacteria	g__unclassified_d__Bacteria	s__uncultured_bacterium
OTU10	44	0	0	0	0	0	0	0	0	0	0	0	44	0.0833333333333	8.43823594842e-05	d__Bacteria	k__unclassified_d__Bacteria	p__unclassified_d__Bacteria	c__unclassified_d__Bacteria	o__unclassified_d__Bacteria	f__unclassified_d__Bacteria	g__unclassified_d__Bacteria	s__uncultured_bacterium
OTU100	0	6	0	0	0	0	0	0	0	0	0	0	6	0.0833333333333	1.15066853842e-05	d__Bacteria	k__unclassified_d__Bacteria	p__Bacillota	c__Bacilli	o__Lactobacillales	f__Lactobacillaceae	g__Lactobacillus	s__Lactobacillus_johnsonii
OTU101	1	25	62	19	0	114	0	285	0	40	160	0	706	0.666667	0.00135395331354	d__Bacteria	k__unclassified_d__Bacteria	p__unclassified_d__Bacteria	c__unclassified_d__Bacteria	o__unclassified_d__Bacteria	f__unclassified_d__Bacteria	g__unclassified_d__Bacteria	s__uncultured_bacterium
OTU102	382	29	57	0	28	0	0	0	246	1	0	19	762	0.583333	0.00146134904379	d__Bacteria	k__unclassified_d__Bacteria	p__Actinomycetota	c__Actinomycetes	o__Micrococcales	f__Dermabacteraceae	g__Brachybacterium	s__Brachybacterium_sp._SGAir0954
OTU103	0	17	0	0	0	0	0	0	0	9	0	0	26	0.166667	4.98623033316e-05	d__Bacteria	k__unclassified_d__Bacteria	p__Bacillota	c__Clostridia	o__Eubacteriales	f__Clostridiaceae	g__Clostridium	s__Clostridium_beijerinckii
OTU104	22	31	19	14	0	6	0	311	0	83	193	2	681	0.75	0.00130600879111	d__Bacteria	k__unclassified_d__Bacteria	p__Actinomycetota	c__Actinomycetes	o__Mycobacteriales	f__Nocardiaceae	g__Rhodococcus	s__Rhodococcus_sp._(in:_high_G+C_Gram-positive_bacteria)
OTU105	996	3492	1538	433	45	886	28	6703	4040	4056	6847	4470	33534	1	0.0643108646123	d__Bacteria	k__unclassified_d__Bacteria	p__Pseudomonadota	c__Alphaproteobacteria	o__Hyphomicrobiales	f__Methylobacteriaceae	g__Methylorubrum	s__Methylorubrum_populi
OTU106	16602	25752	27620	20153	8	22967	10	23546	22	34261	30601	36597	238139	1	0.456698	d__Eukaryota	k__Viridiplantae	p__Streptophyta	c__Magnoliopsida	o__Cucurbitales	f__Cucurbitaceae	g__Siraitia	s__Siraitia_grosvenorii
OTU107	0	2	0	0	0	0	0	0	0	0	0	0	2	0.0833333333333	3.83556179474e-06	d__unclassified	k__unclassified_d__unclassified	p__unclassified_d__unclassified	c__unclassified_d__unclassified	o__unclassified_d__unclassified	f__unclassified_d__unclassified	g__unclassified_d__unclassified	s__uncultured_organism
OTU108	2	63	11	0	0	0	0	0	0	27	0	13	116	0.416667	0.000222462584095	d__Bacteria	k__unclassified_d__Bacteria	p__Actinomycetota	c__Actinomycetes	o__Micrococcales	f__Intrasporangiaceae	g__Phycicoccus	s__Phycicoccus_sp.
OTU109	72	29	61	0	0	0	0	36	0	34	76	1	309	0.583333	0.000592594297287	d__Bacteria	k__unclassified_d__Bacteria	p__Actinomycetota	c__Actinomycetes	o__Propionibacteriales	f__Nocardioidaceae	g__Marmoricola	s__Marmoricola_sp.
OTU11	28	65	38	78	80	35	0	0	105	0	38	61	528	0.75	0.00101258831381	d__Bacteria	k__unclassified_d__Bacteria	p__Pseudomonadota	c__Alphaproteobacteria	o__unclassified_c__Alphaproteobacteria	f__unclassified_c__Alphaproteobacteria	g__unclassified_c__Alphaproteobacteria	s__uncultured_Alphaproteobacteria_bacterium
OTU110	0	13	0	0	0	0	0	0	0	0	0	0	13	0.0833333333333	2.49311516658e-05	d__Bacteria	k__unclassified_d__Bacteria	p__unclassified_d__Bacteria	c__unclassified_d__Bacteria	o__unclassified_d__Bacteria	f__unclassified_d__Bacteria	g__unclassified_d__Bacteria	s__uncultured_bacterium
OTU111	8	38	19	0	0	18	0	0	80	13	64	2	242	0.666667	0.000464102977163	d__Bacteria	k__unclassified_d__Bacteria	p__Actinomycetota	c__Actinomycetes	o__Mycobacteriales	f__Mycobacteriaceae	g__Mycobacterium	s__Mycobacterium_hackensackense
OTU112	0	162	0	0	0	0	0	12	0	45	2	0	221	0.333333	0.000423829578318	d__Bacteria	k__unclassified_d__Bacteria	p__Actinomycetota	c__Actinomycetes	o__Micrococcales	f__Micrococcaceae	g__Kocuria	s__Kocuria_sp.
OTU113	0	23	74	11	0	41	0	22	87	82	4	1	345	0.75	0.000661634409592	d__Bacteria	k__unclassified_d__Bacteria	p__Bacillota	c__Bacilli	o__Bacillales	f__Bacillaceae	g__Bacillus	s__Bacillus_velezensis
OTU114	0	11	0	0	0	0	0	0	0	0	0	0	11	0.0833333333333	2.1095589871e-05	d__Bacteria	k__unclassified_d__Bacteria	p__unclassified_d__Bacteria	c__unclassified_d__Bacteria	o__unclassified_d__Bacteria	f__unclassified_d__Bacteria	g__unclassified_d__Bacteria	s__uncultured_bacterium
OTU115	0	0	2	0	0	0	0	0	0	0	0	0	2	0.0833333333333	3.83556179474e-06	d__Bacteria	k__unclassified_d__Bacteria	p__Bacteroidota	c__Bacteroidia	o__Bacteroidales	f__Barnesiellaceae	g__Barnesiella	s__uncultured_Barnesiella_sp.
OTU116	0	5	0	0	0	0	0	0	0	0	0	0	5	0.0833333333333	9.58890448684e-06	d__Bacteria	k__unclassified_d__Bacteria	p__unclassified_d__Bacteria	c__unclassified_d__Bacteria	o__unclassified_d__Bacteria	f__unclassified_d__Bacteria	g__unclassified_d__Bacteria	s__uncultured_bacterium
OTU117	0	12	0	0	0	0	0	0	0	0	0	0	12	0.0833333333333	2.30133707684e-05	d__Bacteria	k__unclassified_d__Bacteria	p__unclassified_d__Bacteria	c__unclassified_d__Bacteria	o__unclassified_d__Bacteria	f__unclassified_d__Bacteria	g__unclassified_d__Bacteria	s__uncultured_bacterium
OTU118	0	2	0	0	0	0	0	0	0	0	0	0	2	0.0833333333333	3.83556179474e-06	d__Bacteria	k__unclassified_d__Bacteria	p__Actinomycetota	c__Actinomycetes	o__Mycobacteriales	f__Dietziaceae	g__Dietzia	s__Dietzia_maris
OTU119	133	73	51	118	90	63	47	115	101	39	27	8	865	1	0.00165888047622	d__Bacteria	k__unclassified_d__Bacteria	p__Pseudomonadota	c__Gammaproteobacteria	o__Moraxellales	f__Moraxellaceae	g__Acinetobacter	s__Acinetobacter_sp.
OTU12	12	0	0	0	0	0	0	0	0	0	0	0	12	0.0833333333333	2.30133707684e-05	d__Bacteria	k__unclassified_d__Bacteria	p__unclassified_d__Bacteria	c__unclassified_d__Bacteria	o__unclassified_d__Bacteria	f__unclassified_d__Bacteria	g__unclassified_d__Bacteria	s__uncultured_bacterium
OTU120	0	5	0	0	0	0	0	0	0	0	0	0	5	0.0833333333333	9.58890448684e-06	d__Bacteria	k__unclassified_d__Bacteria	p__unclassified_d__Bacteria	c__unclassified_d__Bacteria	o__unclassified_d__Bacteria	f__unclassified_d__Bacteria	g__unclassified_d__Bacteria	s__uncultured_bacterium
OTU121	96	108	73	121	0	78	0	19	0	126	161	288	1070	0.75	0.00205202556018	d__Eukaryota	k__Viridiplantae	p__Streptophyta	c__Magnoliopsida	o__Oxalidales	f__Cephalotaceae	g__Cephalotus	s__Cephalotus_follicularis
OTU122	60	67	13	47	144	21	626	0	333	320	132	68	1831	0.916667	0.00351145682308	d__Bacteria	k__unclassified_d__Bacteria	p__Pseudomonadota	c__Alphaproteobacteria	o__Hyphomicrobiales	f__Methylobacteriaceae	g__Methylobacterium	s__Methylobacterium_komagatae
OTU123	0	16	0	0	0	0	0	0	0	0	0	0	16	0.0833333333333	3.06844943579e-05	d__Bacteria	k__unclassified_d__Bacteria	p__Actinomycetota	c__Actinomycetes	o__Sporichthyales	f__Sporichthyaceae	g__unclassified_f__Sporichthyaceae	s__uncultured_Sporichthyaceae_bacterium
OTU124	0	18	0	0	0	0	0	0	0	0	0	0	18	0.0833333333333	3.45200561526e-05	d__Bacteria	k__unclassified_d__Bacteria	p__unclassified_d__Bacteria	c__unclassified_d__Bacteria	o__unclassified_d__Bacteria	f__unclassified_d__Bacteria	g__unclassified_d__Bacteria	s__uncultured_bacterium
OTU125	0	12	78	202	150	101	122	92	492	28	3	5	1285	0.916667	0.00246434845312	d__Bacteria	k__unclassified_d__Bacteria	p__unclassified_d__Bacteria	c__unclassified_d__Bacteria	o__unclassified_d__Bacteria	f__unclassified_d__Bacteria	g__unclassified_d__Bacteria	s__uncultured_bacterium
OTU126	7	23	39	112	169	199	97	190	737	19	16	3	1611	1	0.00308954502566	d__Bacteria	k__unclassified_d__Bacteria	p__unclassified_d__Bacteria	c__unclassified_d__Bacteria	o__unclassified_d__Bacteria	f__unclassified_d__Bacteria	g__unclassified_d__Bacteria	s__bacterium
OTU127	0	20	0	0	0	0	0	0	0	0	0	0	20	0.0833333333333	3.83556179474e-05	d__Bacteria	k__unclassified_d__Bacteria	p__Pseudomonadota	c__Gammaproteobacteria	o__Xanthomonadales	f__Xanthomonadaceae	g__Luteimonas	s__uncultured_Luteimonas_sp.
OTU128	0	2	0	0	0	0	0	0	0	0	0	0	2	0.0833333333333	3.83556179474e-06	d__Bacteria	k__unclassified_d__Bacteria	p__unclassified_d__Bacteria	c__unclassified_d__Bacteria	o__unclassified_d__Bacteria	f__unclassified_d__Bacteria	g__unclassified_d__Bacteria	s__uncultured_bacterium
OTU129	266	179	31	0	0	0	0	0	0	713	181	100	1470	0.5	0.00281913791913	d__Bacteria	k__unclassified_d__Bacteria	p__Actinomycetota	c__Actinomycetes	o__Geodermatophilales	f__Geodermatophilaceae	g__Geodermatophilus	s__Geodermatophilus_sp.
OTU13	3	0	0	0	0	0	0	0	0	0	0	0	3	0.0833333333333	5.7533426921e-06	d__unclassified	k__unclassified_d__unclassified	p__unclassified_d__unclassified	c__unclassified_d__unclassified	o__unclassified_d__unclassified	f__unclassified_d__unclassified	g__unclassified_d__unclassified	s__uncultured_prokaryote
OTU130	0	19	0	0	0	0	0	0	0	0	0	0	19	0.0833333333333	3.643783705e-05	d__Bacteria	k__unclassified_d__Bacteria	p__unclassified_d__Bacteria	c__unclassified_d__Bacteria	o__unclassified_d__Bacteria	f__unclassified_d__Bacteria	g__unclassified_d__Bacteria	s__uncultured_bacterium
OTU131	0	8	0	0	0	0	0	0	0	0	0	0	8	0.0833333333333	1.53422471789e-05	d__unclassified	k__unclassified_d__unclassified	p__unclassified_d__unclassified	c__unclassified_d__unclassified	o__unclassified_d__unclassified	f__unclassified_d__unclassified	g__unclassified_d__unclassified	s__uncultured_organism
OTU132	0	11	0	0	0	0	0	0	0	0	0	0	11	0.0833333333333	2.1095589871e-05	d__Bacteria	k__unclassified_d__Bacteria	p__unclassified_d__Bacteria	c__unclassified_d__Bacteria	o__unclassified_d__Bacteria	f__unclassified_d__Bacteria	g__unclassified_d__Bacteria	s__uncultured_bacterium
OTU133	0	2	0	17	0	0	0	0	1	0	6	0	26	0.333333	4.98623033316e-05	d__Bacteria	k__unclassified_d__Bacteria	p__Bacteroidota	c__Flavobacteriia	o__Flavobacteriales	f__Weeksellaceae	g__Chryseobacterium	s__Chryseobacterium_bernardetii
OTU134	0	4	4	0	0	0	21	0	0	0	0	0	29	0.25	5.56156460237e-05	d__unclassified	k__unclassified_d__unclassified	p__unclassified_d__unclassified	c__unclassified_d__unclassified	o__unclassified_d__unclassified	f__unclassified_d__unclassified	g__unclassified_d__unclassified	s__uncultured_organism
OTU135	1	2	5	12	73	0	0	7	151	2	0	1	254	0.75	0.000487116347931	d__Bacteria	k__unclassified_d__Bacteria	p__unclassified_d__Bacteria	c__unclassified_d__Bacteria	o__unclassified_d__Bacteria	f__unclassified_d__Bacteria	g__unclassified_d__Bacteria	s__uncultured_bacterium
OTU136	0	8	0	0	8	0	0	0	0	0	0	0	16	0.166667	3.06844943579e-05	d__unclassified	k__unclassified_d__unclassified	p__unclassified_d__unclassified	c__unclassified_d__unclassified	o__unclassified_d__unclassified	f__unclassified_d__unclassified	g__unclassified_d__unclassified	s__uncultured_prokaryote
OTU137	176	355	1105	2186	4412	1549	1762	2656	7644	637	270	383	23135	1	0.0443678610606	d__Bacteria	k__unclassified_d__Bacteria	p__unclassified_d__Bacteria	c__unclassified_d__Bacteria	o__unclassified_d__Bacteria	f__unclassified_d__Bacteria	g__unclassified_d__Bacteria	s__uncultured_bacterium
OTU138	107	7	127	0	0	0	0	0	0	0	0	0	241	0.25	0.000462185196266	d__Bacteria	k__unclassified_d__Bacteria	p__Actinomycetota	c__Actinomycetes	o__Mycobacteriales	f__Corynebacteriaceae	g__Corynebacterium	s__Corynebacterium_glyciniphilum
OTU139	734	128	222	11264	30894	111	0	5	204	65	497	59	44183	0.916667	0.0847333133884	d__Bacteria	k__unclassified_d__Bacteria	p__Pseudomonadota	c__Gammaproteobacteria	o__Enterobacterales	f__Yersiniaceae	g__Serratia	s__Serratia_marcescens
OTU14	8	0	3	0	0	0	0	0	0	0	0	0	11	0.166667	2.1095589871e-05	d__Bacteria	k__unclassified_d__Bacteria	p__Pseudomonadota	c__Gammaproteobacteria	o__Oceanospirillales	f__Halomonadaceae	g__Halomonas	s__Halomonas_sp.
OTU140	0	2	0	0	0	0	0	0	0	0	0	3	5	0.166667	9.58890448684e-06	d__Bacteria	k__unclassified_d__Bacteria	p__unclassified_d__Bacteria	c__unclassified_d__Bacteria	o__unclassified_d__Bacteria	f__unclassified_d__Bacteria	g__unclassified_d__Bacteria	s__uncultured_bacterium
OTU141	0	12	0	0	0	0	0	0	0	0	0	0	12	0.0833333333333	2.30133707684e-05	d__Bacteria	k__unclassified_d__Bacteria	p__Bacteroidota	c__Bacteroidia	o__Bacteroidales	f__Tannerellaceae	g__Parabacteroides	s__Parabacteroides_goldsteinii
OTU142	233	95	251	0	0	5	0	127	0	106	194	8	1019	0.666667	0.00195421873442	d__Bacteria	k__unclassified_d__Bacteria	p__Actinomycetota	c__Actinomycetes	o__Propionibacteriales	f__Nocardioidaceae	g__Nocardioides	s__Nocardioides_sp.
OTU143	0	8	0	0	0	0	0	0	0	0	0	0	8	0.0833333333333	1.53422471789e-05	d__Bacteria	k__unclassified_d__Bacteria	p__unclassified_d__Bacteria	c__unclassified_d__Bacteria	o__unclassified_d__Bacteria	f__unclassified_d__Bacteria	g__unclassified_d__Bacteria	s__uncultured_bacterium
OTU144	0	29	0	0	0	0	0	0	0	0	0	0	29	0.0833333333333	5.56156460237e-05	d__Bacteria	k__unclassified_d__Bacteria	p__unclassified_d__Bacteria	c__unclassified_d__Bacteria	o__unclassified_d__Bacteria	f__unclassified_d__Bacteria	g__unclassified_d__Bacteria	s__uncultured_bacterium
OTU145	16	44	4	0	0	0	0	0	0	32	14	3	113	0.5	0.000216709241403	d__Bacteria	k__unclassified_d__Bacteria	p__Actinomycetota	c__Actinomycetes	o__Propionibacteriales	f__Nocardioidaceae	g__Aeromicrobium	s__Aeromicrobium_sp.
OTU146	0	8	0	0	0	0	0	0	0	0	0	0	8	0.0833333333333	1.53422471789e-05	d__Bacteria	k__unclassified_d__Bacteria	p__Actinomycetota	c__Actinomycetes	o__Pseudonocardiales	f__Pseudonocardiaceae	g__Pseudonocardia	s__Pseudonocardia_sp.
OTU147	0	14	0	0	0	0	0	0	0	0	0	0	14	0.0833333333333	2.68489325632e-05	d__Bacteria	k__unclassified_d__Bacteria	p__unclassified_d__Bacteria	c__unclassified_d__Bacteria	o__unclassified_d__Bacteria	f__unclassified_d__Bacteria	g__unclassified_d__Bacteria	s__uncultured_bacterium
OTU148	215	440	192	1562	1270	814	477	1484	4128	526	837	564	12509	1	0.0239895212452	d__Bacteria	k__unclassified_d__Bacteria	p__Pseudomonadota	c__Alphaproteobacteria	o__Hyphomicrobiales	f__Methylobacteriaceae	g__Methylobacterium	s__uncultured_Methylobacterium_sp.
OTU149	0	15	0	0	0	0	0	0	0	0	0	0	15	0.0833333333333	2.87667134605e-05	d__Bacteria	k__unclassified_d__Bacteria	p__unclassified_d__Bacteria	c__unclassified_d__Bacteria	o__unclassified_d__Bacteria	f__unclassified_d__Bacteria	g__unclassified_d__Bacteria	s__uncultured_bacterium
OTU15	4	0	0	0	0	0	0	0	0	0	0	0	4	0.0833333333333	7.67112358947e-06	d__Bacteria	k__unclassified_d__Bacteria	p__unclassified_d__Bacteria	c__unclassified_d__Bacteria	o__unclassified_d__Bacteria	f__unclassified_d__Bacteria	g__unclassified_d__Bacteria	s__uncultured_soil_bacterium
OTU150	0	16	0	0	0	0	0	0	3	0	0	0	19	0.166667	3.643783705e-05	d__Bacteria	k__unclassified_d__Bacteria	p__Bacteroidota	c__Bacteroidia	o__Bacteroidales	f__Bacteroidaceae	g__Bacteroides	s__Bacteroides_acidifaciens
OTU151	0	6	0	0	0	0	0	0	0	0	0	0	6	0.0833333333333	1.15066853842e-05	d__Bacteria	k__unclassified_d__Bacteria	p__Pseudomonadota	c__Gammaproteobacteria	o__Xanthomonadales	f__Xanthomonadaceae	g__Lysobacter	s__Lysobacter_sp.
OTU152	26	7	0	0	0	4	0	0	0	12	39	0	88	0.416667	0.000168764718968	d__Bacteria	k__unclassified_d__Bacteria	p__Actinomycetota	c__Actinomycetes	o__Propionibacteriales	f__Nocardioidaceae	g__Nocardioides	s__Nocardioides_litoris
OTU153	0	11	0	0	10	0	0	0	0	6	30	0	57	0.333333	0.00010931351115	d__Bacteria	k__unclassified_d__Bacteria	p__Actinomycetota	c__Actinomycetes	o__Propionibacteriales	f__Nocardioidaceae	g__Nocardioides	s__Nocardioides_sp._LB7-2
OTU154	0	0	5	0	0	0	0	0	0	0	0	0	5	0.0833333333333	9.58890448684e-06	d__Bacteria	k__unclassified_d__Bacteria	p__Pseudomonadota	c__Alphaproteobacteria	o__Sphingomonadales	f__Sphingosinicellaceae	g__Sphingoaurantiacus	s__uncultured_Sphingoaurantiacus_sp.
OTU155	0	0	10	0	0	0	0	0	0	0	2	0	12	0.166667	2.30133707684e-05	d__Bacteria	k__unclassified_d__Bacteria	p__Actinomycetota	c__Actinomycetes	o__Micrococcales	f__Promicromonosporaceae	g__Cellulosimicrobium	s__Cellulosimicrobium_funkei
OTU156	0	0	3	0	0	0	0	0	0	0	0	0	3	0.0833333333333	5.7533426921e-06	d__Bacteria	k__unclassified_d__Bacteria	p__unclassified_d__Bacteria	c__unclassified_d__Bacteria	o__unclassified_d__Bacteria	f__unclassified_d__Bacteria	g__unclassified_d__Bacteria	s__uncultured_bacterium
OTU157	0	0	4	0	0	0	0	0	0	0	1	0	5	0.166667	9.58890448684e-06	d__Bacteria	k__unclassified_d__Bacteria	p__Pseudomonadota	c__Alphaproteobacteria	o__Rhodospirillales	f__Acetobacteraceae	g__Falsiroseomonas	s__Falsiroseomonas_algicola
OTU158	0	0	5	0	0	0	0	0	0	0	0	0	5	0.0833333333333	9.58890448684e-06	d__Bacteria	k__unclassified_d__Bacteria	p__Actinomycetota	c__Actinomycetes	o__unclassified_c__Actinomycetes	f__unclassified_c__Actinomycetes	g__unclassified_c__Actinomycetes	s__uncultured_Actinomycetes_bacterium
OTU159	0	0	1	0	0	0	0	0	0	0	0	0	1	0.0833333333333	1.91778089737e-06	d__Bacteria	k__unclassified_d__Bacteria	p__unclassified_d__Bacteria	c__unclassified_d__Bacteria	o__unclassified_d__Bacteria	f__unclassified_d__Bacteria	g__unclassified_d__Bacteria	s__uncultured_bacterium
OTU16	3	0	0	0	0	0	0	0	0	0	0	0	3	0.0833333333333	5.7533426921e-06	d__Bacteria	k__unclassified_d__Bacteria	p__unclassified_d__Bacteria	c__unclassified_d__Bacteria	o__unclassified_d__Bacteria	f__unclassified_d__Bacteria	g__unclassified_d__Bacteria	s__bacterium
OTU160	0	0	2	0	0	0	0	0	0	0	0	0	2	0.0833333333333	3.83556179474e-06	d__Bacteria	k__unclassified_d__Bacteria	p__unclassified_d__Bacteria	c__unclassified_d__Bacteria	o__unclassified_d__Bacteria	f__unclassified_d__Bacteria	g__unclassified_d__Bacteria	s__uncultured_bacterium
OTU161	0	0	6	0	0	0	0	0	0	0	0	0	6	0.0833333333333	1.15066853842e-05	d__Bacteria	k__unclassified_d__Bacteria	p__unclassified_d__Bacteria	c__unclassified_d__Bacteria	o__unclassified_d__Bacteria	f__unclassified_d__Bacteria	g__unclassified_d__Bacteria	s__uncultured_bacterium
OTU162	0	0	6	0	0	3	0	0	4	5	0	2	20	0.416667	3.83556179474e-05	d__Bacteria	k__unclassified_d__Bacteria	p__Bacillota	c__unclassified_p__Bacillota	o__unclassified_p__Bacillota	f__unclassified_p__Bacillota	g__unclassified_p__Bacillota	s__uncultured_Firmicutes_bacterium
OTU163	0	0	10	0	0	0	0	0	0	0	0	0	10	0.0833333333333	1.91778089737e-05	d__Bacteria	k__unclassified_d__Bacteria	p__unclassified_d__Bacteria	c__unclassified_d__Bacteria	o__unclassified_d__Bacteria	f__unclassified_d__Bacteria	g__unclassified_d__Bacteria	s__uncultured_bacterium
OTU164	0	0	3	0	0	0	0	0	0	0	0	0	3	0.0833333333333	5.7533426921e-06	d__Bacteria	k__unclassified_d__Bacteria	p__unclassified_d__Bacteria	c__unclassified_d__Bacteria	o__unclassified_d__Bacteria	f__unclassified_d__Bacteria	g__unclassified_d__Bacteria	s__uncultured_bacterium
OTU165	0	0	7	0	0	0	0	0	0	0	0	0	7	0.0833333333333	1.34244662816e-05	d__Bacteria	k__unclassified_d__Bacteria	p__unclassified_d__Bacteria	c__unclassified_d__Bacteria	o__unclassified_d__Bacteria	f__unclassified_d__Bacteria	g__unclassified_d__Bacteria	s__uncultured_bacterium
OTU166	0	0	2	0	0	0	0	0	0	0	0	0	2	0.0833333333333	3.83556179474e-06	d__Bacteria	k__unclassified_d__Bacteria	p__unclassified_d__Bacteria	c__unclassified_d__Bacteria	o__unclassified_d__Bacteria	f__unclassified_d__Bacteria	g__unclassified_d__Bacteria	s__uncultured_bacterium
OTU167	0	0	7	0	0	0	0	0	0	0	0	0	7	0.0833333333333	1.34244662816e-05	d__Bacteria	k__unclassified_d__Bacteria	p__unclassified_d__Bacteria	c__unclassified_d__Bacteria	o__unclassified_d__Bacteria	f__unclassified_d__Bacteria	g__unclassified_d__Bacteria	s__uncultured_bacterium
OTU168	0	0	8	0	0	0	0	0	0	0	0	0	8	0.0833333333333	1.53422471789e-05	d__Bacteria	k__unclassified_d__Bacteria	p__unclassified_d__Bacteria	c__unclassified_d__Bacteria	o__unclassified_d__Bacteria	f__unclassified_d__Bacteria	g__unclassified_d__Bacteria	s__uncultured_bacterium
OTU169	0	0	8	0	0	0	0	0	0	0	0	0	8	0.0833333333333	1.53422471789e-05	d__Bacteria	k__unclassified_d__Bacteria	p__Pseudomonadota	c__Alphaproteobacteria	o__Rhodospirillales	f__Azospirillaceae	g__Skermanella	s__Skermanella_sp.
OTU17	4	0	0	0	0	0	0	0	0	0	0	0	4	0.0833333333333	7.67112358947e-06	d__Bacteria	k__unclassified_d__Bacteria	p__Actinomycetota	c__Thermoleophilia	o__Solirubrobacterales	f__Conexibacteraceae	g__Conexibacter	s__uncultured_Conexibacter_sp.
OTU171	0	0	4	0	0	0	0	0	0	0	0	0	4	0.0833333333333	7.67112358947e-06	d__Bacteria	k__unclassified_d__Bacteria	p__unclassified_d__Bacteria	c__unclassified_d__Bacteria	o__unclassified_d__Bacteria	f__unclassified_d__Bacteria	g__unclassified_d__Bacteria	s__uncultured_bacterium
OTU172	0	0	2	0	0	4	0	0	0	0	1	0	7	0.25	1.34244662816e-05	d__Bacteria	k__unclassified_d__Bacteria	p__Pseudomonadota	c__Alphaproteobacteria	o__Sphingomonadales	f__Erythrobacteraceae	g__Porphyrobacter	s__Porphyrobacter_sp.
OTU173	0	0	2	0	0	0	0	0	0	0	0	0	2	0.0833333333333	3.83556179474e-06	d__Bacteria	k__unclassified_d__Bacteria	p__unclassified_d__Bacteria	c__unclassified_d__Bacteria	o__unclassified_d__Bacteria	f__unclassified_d__Bacteria	g__unclassified_d__Bacteria	s__bacterium
OTU174	0	0	4	0	0	0	0	0	0	0	0	0	4	0.0833333333333	7.67112358947e-06	d__Bacteria	k__unclassified_d__Bacteria	p__Pseudomonadota	c__Alphaproteobacteria	o__Rickettsiales	f__Anaplasmataceae	g__Wolbachia	s__Wolbachia_endosymbiont_of_Carposina_sasakii
OTU175	0	0	1	0	41	2	0	0	0	0	0	0	44	0.25	8.43823594842e-05	d__Bacteria	k__unclassified_d__Bacteria	p__unclassified_d__Bacteria	c__unclassified_d__Bacteria	o__unclassified_d__Bacteria	f__unclassified_d__Bacteria	g__unclassified_d__Bacteria	s__uncultured_bacterium
OTU176	0	0	13	0	0	0	0	0	0	0	0	0	13	0.0833333333333	2.49311516658e-05	d__Bacteria	k__unclassified_d__Bacteria	p__unclassified_d__Bacteria	c__unclassified_d__Bacteria	o__unclassified_d__Bacteria	f__unclassified_d__Bacteria	g__unclassified_d__Bacteria	s__uncultured_bacterium
OTU177	0	0	50	0	0	0	0	0	0	0	0	0	50	0.0833333333333	9.58890448684e-05	d__Eukaryota	k__Metazoa	p__Arthropoda	c__Insecta	o__Lepidoptera	f__Erebidae	g__Diaphora	s__Diaphora_mendica
OTU178	0	0	4	0	0	0	0	0	0	1	0	0	5	0.166667	9.58890448684e-06	d__Bacteria	k__unclassified_d__Bacteria	p__unclassified_d__Bacteria	c__unclassified_d__Bacteria	o__unclassified_d__Bacteria	f__unclassified_d__Bacteria	g__unclassified_d__Bacteria	s__bacterium
OTU179	0	0	3	0	0	0	0	0	0	0	0	0	3	0.0833333333333	5.7533426921e-06	d__Bacteria	k__unclassified_d__Bacteria	p__Actinomycetota	c__Actinomycetes	o__Micrococcales	f__Cellulomonadaceae	g__Cellulomonas	s__uncultured_Cellulomonas_sp.
OTU18	25	0	15	0	0	0	0	0	0	0	0	0	40	0.166667	7.67112358947e-05	d__Bacteria	k__unclassified_d__Bacteria	p__Actinomycetota	c__Actinomycetes	o__Mycobacteriales	f__Tsukamurellaceae	g__Tsukamurella	s__Tsukamurella_tyrosinosolvens
OTU180	0	0	2	0	0	0	0	0	0	0	0	0	2	0.0833333333333	3.83556179474e-06	d__Bacteria	k__unclassified_d__Bacteria	p__Bacteroidota	c__Cytophagia	o__Cytophagales	f__Hymenobacteraceae	g__Adhaeribacter	s__uncultured_Adhaeribacter_sp.
OTU181	0	0	11	0	0	0	0	0	0	0	0	0	11	0.0833333333333	2.1095589871e-05	d__Bacteria	k__unclassified_d__Bacteria	p__Pseudomonadota	c__Alphaproteobacteria	o__Hyphomicrobiales	f__unclassified_o__Hyphomicrobiales	g__unclassified_o__Hyphomicrobiales	s__uncultured_Hyphomicrobiales_bacterium
OTU182	0	0	4	0	0	0	0	0	0	0	0	0	4	0.0833333333333	7.67112358947e-06	d__Bacteria	k__unclassified_d__Bacteria	p__unclassified_d__Bacteria	c__unclassified_d__Bacteria	o__unclassified_d__Bacteria	f__unclassified_d__Bacteria	g__unclassified_d__Bacteria	s__uncultured_bacterium
OTU183	0	0	13	0	0	0	0	0	0	0	0	0	13	0.0833333333333	2.49311516658e-05	d__Bacteria	k__unclassified_d__Bacteria	p__unclassified_d__Bacteria	c__unclassified_d__Bacteria	o__unclassified_d__Bacteria	f__unclassified_d__Bacteria	g__unclassified_d__Bacteria	s__uncultured_bacterium
OTU184	0	0	2	0	0	0	0	0	0	0	0	0	2	0.0833333333333	3.83556179474e-06	d__Bacteria	k__unclassified_d__Bacteria	p__unclassified_d__Bacteria	c__unclassified_d__Bacteria	o__unclassified_d__Bacteria	f__unclassified_d__Bacteria	g__unclassified_d__Bacteria	s__uncultured_bacterium
OTU185	0	0	5	0	0	2	0	0	0	0	0	0	7	0.166667	1.34244662816e-05	d__Bacteria	k__unclassified_d__Bacteria	p__unclassified_d__Bacteria	c__unclassified_d__Bacteria	o__unclassified_d__Bacteria	f__unclassified_d__Bacteria	g__unclassified_d__Bacteria	s__uncultured_bacterium
OTU186	0	0	1	0	0	0	0	0	0	0	0	0	1	0.0833333333333	1.91778089737e-06	d__Bacteria	k__unclassified_d__Bacteria	p__unclassified_d__Bacteria	c__unclassified_d__Bacteria	o__unclassified_d__Bacteria	f__unclassified_d__Bacteria	g__unclassified_d__Bacteria	s__uncultured_bacterium
OTU187	0	0	16	0	0	0	0	0	0	0	0	0	16	0.0833333333333	3.06844943579e-05	d__Bacteria	k__unclassified_d__Bacteria	p__unclassified_d__Bacteria	c__unclassified_d__Bacteria	o__unclassified_d__Bacteria	f__unclassified_d__Bacteria	g__unclassified_d__Bacteria	s__uncultured_bacterium
OTU188	0	0	1	0	0	0	0	10	0	0	0	0	11	0.166667	2.1095589871e-05	d__Bacteria	k__unclassified_d__Bacteria	p__Bacteroidota	c__Sphingobacteriia	o__Sphingobacteriales	f__Sphingobacteriaceae	g__Sphingobacterium	s__Sphingobacterium_hotanense
OTU189	0	0	14	0	0	0	0	0	0	0	0	0	14	0.0833333333333	2.68489325632e-05	d__Bacteria	k__unclassified_d__Bacteria	p__Actinomycetota	c__Actinomycetes	o__Glycomycetales	f__Glycomycetaceae	g__Glycomyces	s__Glycomyces_sp._MUSA5-2
OTU19	6	0	0	0	0	0	0	0	0	0	0	0	6	0.0833333333333	1.15066853842e-05	d__Bacteria	k__unclassified_d__Bacteria	p__unclassified_d__Bacteria	c__unclassified_d__Bacteria	o__unclassified_d__Bacteria	f__unclassified_d__Bacteria	g__unclassified_d__Bacteria	s__uncultured_bacterium
OTU190	0	0	12	0	0	0	0	0	0	0	0	0	12	0.0833333333333	2.30133707684e-05	d__Bacteria	k__unclassified_d__Bacteria	p__unclassified_d__Bacteria	c__unclassified_d__Bacteria	o__unclassified_d__Bacteria	f__unclassified_d__Bacteria	g__unclassified_d__Bacteria	s__uncultured_bacterium
OTU191	0	0	8	0	0	0	0	0	0	0	0	0	8	0.0833333333333	1.53422471789e-05	d__Bacteria	k__unclassified_d__Bacteria	p__unclassified_d__Bacteria	c__unclassified_d__Bacteria	o__unclassified_d__Bacteria	f__unclassified_d__Bacteria	g__unclassified_d__Bacteria	s__uncultured_bacterium
OTU192	0	0	0	0	0	0	0	0	0	2	0	0	2	0.0833333333333	3.83556179474e-06	d__Bacteria	k__unclassified_d__Bacteria	p__Pseudomonadota	c__Gammaproteobacteria	o__Xanthomonadales	f__Xanthomonadaceae	g__Pseudoxanthomonas	s__Pseudoxanthomonas_sp.
OTU193	0	0	0	0	0	0	0	0	0	4	0	0	4	0.0833333333333	7.67112358947e-06	d__Bacteria	k__unclassified_d__Bacteria	p__unclassified_d__Bacteria	c__unclassified_d__Bacteria	o__unclassified_d__Bacteria	f__unclassified_d__Bacteria	g__unclassified_d__Bacteria	s__uncultured_bacterium
OTU194	0	0	0	0	0	0	0	0	0	17	0	0	17	0.0833333333333	3.26022752553e-05	d__Bacteria	k__unclassified_d__Bacteria	p__unclassified_d__Bacteria	c__unclassified_d__Bacteria	o__unclassified_d__Bacteria	f__unclassified_d__Bacteria	g__unclassified_d__Bacteria	s__uncultured_bacterium
OTU195	0	0	0	0	0	0	0	39	0	4	0	0	43	0.166667	8.24645785868e-05	d__Bacteria	k__unclassified_d__Bacteria	p__Actinomycetota	c__Actinomycetes	o__Bifidobacteriales	f__Bifidobacteriaceae	g__Bifidobacterium	s__Bifidobacterium_pseudolongum
OTU196	0	0	0	0	0	0	0	0	0	4	0	0	4	0.0833333333333	7.67112358947e-06	d__Bacteria	k__unclassified_d__Bacteria	p__unclassified_d__Bacteria	c__unclassified_d__Bacteria	o__unclassified_d__Bacteria	f__unclassified_d__Bacteria	g__unclassified_d__Bacteria	s__uncultured_bacterium
OTU197	0	0	0	0	0	0	0	0	0	2	0	0	2	0.0833333333333	3.83556179474e-06	d__Bacteria	k__unclassified_d__Bacteria	p__Actinomycetota	c__Actinomycetes	o__Micrococcales	f__Microbacteriaceae	g__Agromyces	s__uncultured_Agromyces_sp.
OTU198	0	0	2	0	0	17	7	0	0	6	0	0	32	0.333333	6.13689887158e-05	d__Bacteria	k__unclassified_d__Bacteria	p__Pseudomonadota	c__Gammaproteobacteria	o__Moraxellales	f__Moraxellaceae	g__Acinetobacter	s__Acinetobacter_ursingii
OTU199	0	0	0	0	0	0	0	0	0	15	0	0	15	0.0833333333333	2.87667134605e-05	d__Bacteria	k__unclassified_d__Bacteria	p__unclassified_d__Bacteria	c__unclassified_d__Bacteria	o__unclassified_d__Bacteria	f__unclassified_d__Bacteria	g__unclassified_d__Bacteria	s__uncultured_bacterium
OTU2	0	0	0	0	51	0	0	0	0	0	2	0	53	0.166667	0.000101642387561	d__Bacteria	k__unclassified_d__Bacteria	p__Bacteroidota	c__Flavobacteriia	o__Flavobacteriales	f__Weeksellaceae	g__Chryseobacterium	s__Chryseobacterium_sp.
OTU20	3	0	0	0	0	0	0	0	0	0	0	0	3	0.0833333333333	5.7533426921e-06	d__Bacteria	k__unclassified_d__Bacteria	p__unclassified_d__Bacteria	c__unclassified_d__Bacteria	o__unclassified_d__Bacteria	f__unclassified_d__Bacteria	g__unclassified_d__Bacteria	s__uncultured_bacterium
OTU200	0	0	0	0	0	0	0	0	0	4	0	0	4	0.0833333333333	7.67112358947e-06	d__Bacteria	k__unclassified_d__Bacteria	p__unclassified_d__Bacteria	c__unclassified_d__Bacteria	o__unclassified_d__Bacteria	f__unclassified_d__Bacteria	g__unclassified_d__Bacteria	s__uncultured_bacterium
OTU201	0	0	0	0	0	0	0	0	0	2	0	0	2	0.0833333333333	3.83556179474e-06	d__Bacteria	k__unclassified_d__Bacteria	p__unclassified_d__Bacteria	c__unclassified_d__Bacteria	o__unclassified_d__Bacteria	f__unclassified_d__Bacteria	g__unclassified_d__Bacteria	s__uncultured_bacterium
OTU202	0	0	0	19	0	0	0	0	0	9	0	0	28	0.166667	5.36978651263e-05	d__Bacteria	k__unclassified_d__Bacteria	p__unclassified_d__Bacteria	c__unclassified_d__Bacteria	o__unclassified_d__Bacteria	f__unclassified_d__Bacteria	g__unclassified_d__Bacteria	s__uncultured_bacterium
OTU203	0	0	0	0	0	0	0	0	0	1	0	0	1	0.0833333333333	1.91778089737e-06	d__Bacteria	k__unclassified_d__Bacteria	p__unclassified_d__Bacteria	c__unclassified_d__Bacteria	o__unclassified_d__Bacteria	f__unclassified_d__Bacteria	g__unclassified_d__Bacteria	s__uncultured_bacterium
OTU204	0	0	0	0	0	0	0	0	0	68	0	0	68	0.0833333333333	0.000130409101021	d__Bacteria	k__unclassified_d__Bacteria	p__unclassified_d__Bacteria	c__unclassified_d__Bacteria	o__unclassified_d__Bacteria	f__unclassified_d__Bacteria	g__unclassified_d__Bacteria	s__uncultured_bacterium
OTU205	0	0	0	0	0	0	0	0	0	7	0	0	7	0.0833333333333	1.34244662816e-05	d__Bacteria	k__unclassified_d__Bacteria	p__unclassified_d__Bacteria	c__unclassified_d__Bacteria	o__unclassified_d__Bacteria	f__unclassified_d__Bacteria	g__unclassified_d__Bacteria	s__uncultured_bacterium
OTU206	0	0	6	0	0	0	0	0	0	14	0	0	20	0.166667	3.83556179474e-05	d__Bacteria	k__unclassified_d__Bacteria	p__unclassified_d__Bacteria	c__unclassified_d__Bacteria	o__unclassified_d__Bacteria	f__unclassified_d__Bacteria	g__unclassified_d__Bacteria	s__uncultured_bacterium
OTU207	0	0	0	0	0	0	0	0	0	2	0	0	2	0.0833333333333	3.83556179474e-06	d__Bacteria	k__unclassified_d__Bacteria	p__Actinomycetota	c__Actinomycetes	o__Micrococcales	f__Dermacoccaceae	g__Branchiibius	s__Branchiibius_hedensis
OTU208	0	0	1	0	0	0	0	0	0	3	0	0	4	0.166667	7.67112358947e-06	d__Bacteria	k__unclassified_d__Bacteria	p__unclassified_d__Bacteria	c__unclassified_d__Bacteria	o__unclassified_d__Bacteria	f__unclassified_d__Bacteria	g__unclassified_d__Bacteria	s__uncultured_bacterium
OTU209	0	0	0	0	0	0	0	0	0	3	0	0	3	0.0833333333333	5.7533426921e-06	d__Bacteria	k__unclassified_d__Bacteria	p__Actinomycetota	c__Actinomycetes	o__unclassified_c__Actinomycetes	f__unclassified_c__Actinomycetes	g__unclassified_c__Actinomycetes	s__uncultured_Actinomycetes_bacterium
OTU21	4	0	0	0	0	0	0	0	0	0	0	0	4	0.0833333333333	7.67112358947e-06	d__Bacteria	k__unclassified_d__Bacteria	p__unclassified_d__Bacteria	c__unclassified_d__Bacteria	o__unclassified_d__Bacteria	f__unclassified_d__Bacteria	g__unclassified_d__Bacteria	s__uncultured_bacterium
OTU210	0	0	0	0	0	0	0	0	0	11	0	0	11	0.0833333333333	2.1095589871e-05	d__Bacteria	k__unclassified_d__Bacteria	p__unclassified_d__Bacteria	c__unclassified_d__Bacteria	o__unclassified_d__Bacteria	f__unclassified_d__Bacteria	g__unclassified_d__Bacteria	s__uncultured_bacterium
OTU211	0	0	0	0	0	0	0	0	0	14	0	0	14	0.0833333333333	2.68489325632e-05	d__Bacteria	k__unclassified_d__Bacteria	p__unclassified_d__Bacteria	c__unclassified_d__Bacteria	o__unclassified_d__Bacteria	f__unclassified_d__Bacteria	g__unclassified_d__Bacteria	s__uncultured_bacterium
OTU212	0	3	0	0	0	0	0	0	0	12	0	0	15	0.166667	2.87667134605e-05	d__Bacteria	k__unclassified_d__Bacteria	p__Pseudomonadota	c__Betaproteobacteria	o__Burkholderiales	f__Oxalobacteraceae	g__Herbaspirillum	s__uncultured_Herbaspirillum_sp.
OTU213	4	1	0	0	0	8	0	0	0	11	0	0	24	0.333333	4.60267415368e-05	d__Bacteria	k__unclassified_d__Bacteria	p__unclassified_d__Bacteria	c__unclassified_d__Bacteria	o__unclassified_d__Bacteria	f__unclassified_d__Bacteria	g__unclassified_d__Bacteria	s__uncultured_bacterium
OTU214	0	0	0	0	0	0	0	0	0	0	4	0	4	0.0833333333333	7.67112358947e-06	d__Bacteria	k__unclassified_d__Bacteria	p__Actinomycetota	c__Actinomycetes	o__Micrococcales	f__Microbacteriaceae	g__Agromyces	s__Agromyces_sp.
OTU215	0	0	0	0	0	0	0	0	0	0	15	0	15	0.0833333333333	2.87667134605e-05	d__Bacteria	k__unclassified_d__Bacteria	p__unclassified_d__Bacteria	c__unclassified_d__Bacteria	o__unclassified_d__Bacteria	f__unclassified_d__Bacteria	g__unclassified_d__Bacteria	s__uncultured_bacterium
OTU216	0	0	0	0	0	0	0	0	0	7	3	0	10	0.166667	1.91778089737e-05	d__Bacteria	k__unclassified_d__Bacteria	p__unclassified_d__Bacteria	c__unclassified_d__Bacteria	o__unclassified_d__Bacteria	f__unclassified_d__Bacteria	g__unclassified_d__Bacteria	s__uncultured_bacterium
OTU217	10	5	0	0	3	5	0	74	0	9	39	1	146	0.666667	0.000279996011016	d__Bacteria	k__unclassified_d__Bacteria	p__Actinomycetota	c__Actinomycetes	o__Mycobacteriales	f__Nocardiaceae	g__Williamsia	s__Williamsia_serinedens
OTU218	0	0	0	0	0	0	0	0	0	0	2	0	2	0.0833333333333	3.83556179474e-06	d__Bacteria	k__unclassified_d__Bacteria	p__unclassified_d__Bacteria	c__unclassified_d__Bacteria	o__unclassified_d__Bacteria	f__unclassified_d__Bacteria	g__unclassified_d__Bacteria	s__uncultured_bacterium
OTU219	0	0	0	0	0	0	0	0	0	0	3	0	3	0.0833333333333	5.7533426921e-06	d__Bacteria	k__unclassified_d__Bacteria	p__unclassified_d__Bacteria	c__unclassified_d__Bacteria	o__unclassified_d__Bacteria	f__unclassified_d__Bacteria	g__unclassified_d__Bacteria	s__uncultured_bacterium
OTU22	2	0	0	0	0	0	0	0	0	0	0	0	2	0.0833333333333	3.83556179474e-06	d__Bacteria	k__unclassified_d__Bacteria	p__Actinomycetota	c__Actinomycetes	o__Kineosporiales	f__Kineosporiaceae	g__Kineococcus	s__Kineococcus_vitellinus
OTU220	0	0	0	0	0	0	0	0	0	1	50	0	51	0.166667	9.78068257658e-05	d__Bacteria	k__unclassified_d__Bacteria	p__unclassified_d__Bacteria	c__unclassified_d__Bacteria	o__unclassified_d__Bacteria	f__unclassified_d__Bacteria	g__unclassified_d__Bacteria	s__uncultured_bacterium
OTU221	3	0	0	0	0	0	0	0	0	0	25	0	28	0.166667	5.36978651263e-05	d__Bacteria	k__unclassified_d__Bacteria	p__Pseudomonadota	c__Alphaproteobacteria	o__Rhodospirillales	f__Acetobacteraceae	g__Roseomonas	s__uncultured_Roseomonas_sp.
OTU222	0	0	0	0	0	0	0	0	0	0	76	0	76	0.0833333333333	0.0001457513482	d__Bacteria	k__unclassified_d__Bacteria	p__unclassified_d__Bacteria	c__unclassified_d__Bacteria	o__unclassified_d__Bacteria	f__unclassified_d__Bacteria	g__unclassified_d__Bacteria	s__uncultured_bacterium
OTU223	0	0	0	0	0	0	0	0	2	0	3	0	5	0.166667	9.58890448684e-06	d__Bacteria	k__unclassified_d__Bacteria	p__Pseudomonadota	c__Alphaproteobacteria	o__Rhodobacterales	f__Paracoccaceae	g__Rhodobacter	s__Rhodobacter_xinxiangensis
OTU224	0	0	0	0	0	0	0	0	0	0	2	0	2	0.0833333333333	3.83556179474e-06	d__Bacteria	k__unclassified_d__Bacteria	p__Fusobacteriota	c__Fusobacteriia	o__Fusobacteriales	f__Leptotrichiaceae	g__Leptotrichia	s__uncultured_Leptotrichia_sp.
OTU225	0	14	0	13	0	0	0	0	0	1	15	0	43	0.333333	8.24645785868e-05	d__Bacteria	k__unclassified_d__Bacteria	p__Pseudomonadota	c__Alphaproteobacteria	o__Hyphomicrobiales	f__Phyllobacteriaceae	g__Mesorhizobium	s__Mesorhizobium_sp.
OTU226	0	0	0	0	0	0	0	0	0	0	14	0	14	0.0833333333333	2.68489325632e-05	d__Bacteria	k__unclassified_d__Bacteria	p__Pseudomonadota	c__Alphaproteobacteria	o__Sphingomonadales	f__Sphingomonadaceae	g__Sphingomonas	s__Sphingomonas_gimensis
OTU227	0	0	0	0	0	0	0	0	0	0	2	0	2	0.0833333333333	3.83556179474e-06	d__Bacteria	k__unclassified_d__Bacteria	p__Bacteroidota	c__Cytophagia	o__Cytophagales	f__Spirosomataceae	g__Larkinella	s__Larkinella_insperata
OTU228	0	0	0	0	0	0	0	0	0	0	3	0	3	0.0833333333333	5.7533426921e-06	d__Bacteria	k__unclassified_d__Bacteria	p__Pseudomonadota	c__Betaproteobacteria	o__Burkholderiales	f__Comamonadaceae	g__Limnohabitans	s__uncultured_Limnohabitans_sp.
OTU229	1	0	0	0	0	2	0	0	0	0	0	7	10	0.25	1.91778089737e-05	d__Bacteria	k__unclassified_d__Bacteria	p__unclassified_d__Bacteria	c__unclassified_d__Bacteria	o__unclassified_d__Bacteria	f__unclassified_d__Bacteria	g__unclassified_d__Bacteria	s__bacterium
OTU23	0	4	0	0	0	0	0	0	0	0	0	0	4	0.0833333333333	7.67112358947e-06	d__Bacteria	k__unclassified_d__Bacteria	p__unclassified_d__Bacteria	c__unclassified_d__Bacteria	o__unclassified_d__Bacteria	f__unclassified_d__Bacteria	g__unclassified_d__Bacteria	s__uncultured_bacterium
OTU230	0	0	0	0	0	0	0	0	0	0	0	5	5	0.0833333333333	9.58890448684e-06	d__Bacteria	k__unclassified_d__Bacteria	p__Pseudomonadota	c__Gammaproteobacteria	o__Aeromonadales	f__Aeromonadaceae	g__Aeromonas	s__uncultured_Aeromonas_sp.
OTU231	0	0	0	0	0	11	0	0	0	0	0	1	12	0.166667	2.30133707684e-05	d__Bacteria	k__unclassified_d__Bacteria	p__Bdellovibrionota	c__Bacteriovoracia	o__Bacteriovoracales	f__Bacteriovoracaceae	g__unclassified_f__Bacteriovoracaceae	s__Bacteriovoracaceae_bacterium_enrichment_culture_clone_MRBiofilm-S-10H
OTU232	0	0	2	0	0	0	2	0	0	0	0	10	14	0.25	2.68489325632e-05	d__Bacteria	k__unclassified_d__Bacteria	p__Pseudomonadota	c__Gammaproteobacteria	o__Enterobacterales	f__Yersiniaceae	g__Rahnella	s__Rahnella_aquatilis
OTU233	0	0	2	0	0	0	38	0	0	1	0	0	41	0.25	7.86290167921e-05	d__Bacteria	k__unclassified_d__Bacteria	p__unclassified_d__Bacteria	c__unclassified_d__Bacteria	o__unclassified_d__Bacteria	f__unclassified_d__Bacteria	g__unclassified_d__Bacteria	s__uncultured_bacterium
OTU234	0	0	0	0	0	0	35	0	0	0	0	0	35	0.0833333333333	6.71223314079e-05	d__Eukaryota	k__Metazoa	p__Arthropoda	c__Insecta	o__Lepidoptera	f__Erebidae	g__Spilosoma	s__Spilosoma_lubricipeda
OTU235	0	0	0	0	0	0	38	0	0	0	0	0	38	0.0833333333333	7.28756741e-05	d__Eukaryota	k__Metazoa	p__Arthropoda	c__Insecta	o__Lepidoptera	f__Erebidae	g__Diaphora	s__Diaphora_mendica
OTU236	0	0	0	0	0	0	88	0	0	0	0	0	88	0.0833333333333	0.000168764718968	d__Bacteria	k__unclassified_d__Bacteria	p__Bacillota	c__Clostridia	o__Eubacteriales	f__unclassified_o__Eubacteriales	g__unclassified_o__Eubacteriales	s__uncultured_Eubacteriales_bacterium
OTU237	0	0	0	0	0	0	2	0	0	0	0	0	2	0.0833333333333	3.83556179474e-06	d__Bacteria	k__unclassified_d__Bacteria	p__unclassified_d__Bacteria	c__unclassified_d__Bacteria	o__unclassified_d__Bacteria	f__unclassified_d__Bacteria	g__unclassified_d__Bacteria	s__uncultured_bacterium
OTU238	0	0	0	0	0	0	3	0	0	0	0	0	3	0.0833333333333	5.7533426921e-06	d__unclassified	k__unclassified	p__unclassified	c__unclassified	o__unclassified	f__unclassified	g__unclassified	s__unclassified
OTU239	1	0	0	0	0	0	43	16	0	0	0	0	60	0.25	0.000115066853842	d__Bacteria	k__unclassified_d__Bacteria	p__Pseudomonadota	c__Gammaproteobacteria	o__Enterobacterales	f__Enterobacteriaceae	g__Shigella	s__Shigella_flexneri
OTU24	0	6	0	0	0	0	0	0	0	0	0	0	6	0.0833333333333	1.15066853842e-05	d__Bacteria	k__unclassified_d__Bacteria	p__unclassified_d__Bacteria	c__unclassified_d__Bacteria	o__unclassified_d__Bacteria	f__unclassified_d__Bacteria	g__unclassified_d__Bacteria	s__uncultured_bacterium
OTU240	0	0	0	0	0	0	30	0	0	0	0	0	30	0.0833333333333	5.7533426921e-05	d__unclassified	k__unclassified	p__unclassified	c__unclassified	o__unclassified	f__unclassified	g__unclassified	s__unclassified
OTU241	0	0	0	0	0	0	174	0	0	0	0	0	174	0.0833333333333	0.000333693876142	d__Bacteria	k__unclassified_d__Bacteria	p__unclassified_d__Bacteria	c__unclassified_d__Bacteria	o__unclassified_d__Bacteria	f__unclassified_d__Bacteria	g__unclassified_d__Bacteria	s__uncultured_bacterium
OTU242	0	0	0	0	0	0	80	0	0	0	0	0	80	0.0833333333333	0.000153422471789	d__Bacteria	k__unclassified_d__Bacteria	p__unclassified_d__Bacteria	c__unclassified_d__Bacteria	o__unclassified_d__Bacteria	f__unclassified_d__Bacteria	g__unclassified_d__Bacteria	s__uncultured_bacterium
OTU243	0	0	0	0	0	0	25	0	0	0	4	0	29	0.166667	5.56156460237e-05	d__unclassified	k__unclassified_d__unclassified	p__unclassified_d__unclassified	c__unclassified_d__unclassified	o__unclassified_d__unclassified	f__unclassified_d__unclassified	g__unclassified_d__unclassified	s__uncultured_prokaryote
OTU244	0	0	0	0	0	0	35	0	0	0	0	0	35	0.0833333333333	6.71223314079e-05	d__Bacteria	k__unclassified_d__Bacteria	p__unclassified_d__Bacteria	c__unclassified_d__Bacteria	o__unclassified_d__Bacteria	f__unclassified_d__Bacteria	g__unclassified_d__Bacteria	s__uncultured_bacterium
OTU245	2	0	0	0	0	0	25	0	21	0	0	0	48	0.25	9.20534830737e-05	d__Bacteria	k__unclassified_d__Bacteria	p__Pseudomonadota	c__Betaproteobacteria	o__Rhodocyclales	f__Rhodocyclaceae	g__Azospira	s__uncultured_Azospira_sp.
OTU246	0	0	0	0	0	0	7	0	0	0	0	0	7	0.0833333333333	1.34244662816e-05	d__Bacteria	k__unclassified_d__Bacteria	p__unclassified_d__Bacteria	c__unclassified_d__Bacteria	o__unclassified_d__Bacteria	f__unclassified_d__Bacteria	g__unclassified_d__Bacteria	s__uncultured_bacterium
OTU247	0	0	0	0	0	0	3	0	0	0	0	0	3	0.0833333333333	5.7533426921e-06	d__Bacteria	k__unclassified_d__Bacteria	p__unclassified_d__Bacteria	c__unclassified_d__Bacteria	o__unclassified_d__Bacteria	f__unclassified_d__Bacteria	g__unclassified_d__Bacteria	s__uncultured_bacterium
OTU248	0	0	0	0	0	0	30	0	0	0	0	0	30	0.0833333333333	5.7533426921e-05	d__unclassified	k__unclassified	p__unclassified	c__unclassified	o__unclassified	f__unclassified	g__unclassified	s__unclassified
OTU249	0	0	4	0	29	0	43	0	0	0	0	0	76	0.25	0.0001457513482	d__Bacteria	k__unclassified_d__Bacteria	p__Pseudomonadota	c__Alphaproteobacteria	o__Hyphomicrobiales	f__Methylobacteriaceae	g__Microvirga	s__Microvirga_arabica
OTU25	0	17	0	0	0	0	0	0	0	0	0	0	17	0.0833333333333	3.26022752553e-05	d__Bacteria	k__unclassified_d__Bacteria	p__unclassified_d__Bacteria	c__unclassified_d__Bacteria	o__unclassified_d__Bacteria	f__unclassified_d__Bacteria	g__unclassified_d__Bacteria	s__uncultured_bacterium
OTU250	0	0	0	0	0	0	1	0	0	0	0	0	1	0.0833333333333	1.91778089737e-06	d__Bacteria	k__unclassified_d__Bacteria	p__Pseudomonadota	c__Alphaproteobacteria	o__unclassified_c__Alphaproteobacteria	f__unclassified_c__Alphaproteobacteria	g__unclassified_c__Alphaproteobacteria	s__Alphaproteobacteria_bacterium_SJ-5G
OTU251	2	4	0	0	9	8	171	0	0	5	0	0	199	0.5	0.000381638398576	d__Bacteria	k__unclassified_d__Bacteria	p__unclassified_d__Bacteria	c__unclassified_d__Bacteria	o__unclassified_d__Bacteria	f__unclassified_d__Bacteria	g__unclassified_d__Bacteria	s__uncultured_bacterium
OTU252	0	0	0	0	0	0	2	0	0	0	0	0	2	0.0833333333333	3.83556179474e-06	d__Bacteria	k__unclassified_d__Bacteria	p__unclassified_d__Bacteria	c__unclassified_d__Bacteria	o__unclassified_d__Bacteria	f__unclassified_d__Bacteria	g__unclassified_d__Bacteria	s__uncultured_bacterium
OTU253	0	16	0	0	0	6	7	0	0	9	0	0	38	0.333333	7.28756741e-05	d__Bacteria	k__unclassified_d__Bacteria	p__Bacillota	c__Bacilli	o__Bacillales	f__unclassified_o__Bacillales	g__Exiguobacterium	s__Exiguobacterium_acetylicum
OTU254	0	0	0	0	8	0	0	0	0	1	0	0	9	0.166667	1.72600280763e-05	d__Eukaryota	k__Metazoa	p__Arthropoda	c__Insecta	o__Lepidoptera	f__Erebidae	g__Spilarctia	s__Spilarctia_lutea
OTU255	0	0	0	0	0	0	4	0	0	0	0	0	4	0.0833333333333	7.67112358947e-06	d__Eukaryota	k__Metazoa	p__Arthropoda	c__Insecta	o__Lepidoptera	f__Erebidae	g__Spilarctia	s__Spilarctia_lutea
OTU256	0	0	0	0	0	0	4	0	0	0	0	0	4	0.0833333333333	7.67112358947e-06	d__unclassified	k__unclassified	p__unclassified	c__unclassified	o__unclassified	f__unclassified	g__unclassified	s__unclassified
OTU257	0	0	0	0	0	0	1	0	2	0	0	0	3	0.166667	5.7533426921e-06	d__Bacteria	k__unclassified_d__Bacteria	p__unclassified_d__Bacteria	c__unclassified_d__Bacteria	o__unclassified_d__Bacteria	f__unclassified_d__Bacteria	g__unclassified_d__Bacteria	s__uncultured_bacterium
OTU258	0	0	0	0	0	0	13	0	72	0	2	14	101	0.333333	0.000193695870634	d__Bacteria	k__unclassified_d__Bacteria	p__Bacillota	c__Bacilli	o__Bacillales	f__Bacillaceae	g__Bacillus	s__Bacillus_thuringiensis
OTU259	0	0	0	0	0	0	3	0	0	0	0	0	3	0.0833333333333	5.7533426921e-06	d__Bacteria	k__unclassified_d__Bacteria	p__unclassified_d__Bacteria	c__unclassified_d__Bacteria	o__unclassified_d__Bacteria	f__unclassified_d__Bacteria	g__unclassified_d__Bacteria	s__uncultured_bacterium
OTU26	0	3	7	0	0	9	0	0	112	8	0	0	139	0.416667	0.000266571544734	d__Bacteria	k__unclassified_d__Bacteria	p__Pseudomonadota	c__Betaproteobacteria	o__Rhodocyclales	f__Rhodocyclaceae	g__unclassified_f__Rhodocyclaceae	s__uncultured_Rhodocyclaceae_bacterium
OTU260	0	0	0	0	0	0	5	0	0	0	0	0	5	0.0833333333333	9.58890448684e-06	d__unclassified	k__unclassified	p__unclassified	c__unclassified	o__unclassified	f__unclassified	g__unclassified	s__unclassified
OTU261	0	0	0	0	0	0	2	0	82	0	1	0	85	0.25	0.000163011376276	d__Bacteria	k__unclassified_d__Bacteria	p__unclassified_d__Bacteria	c__unclassified_d__Bacteria	o__unclassified_d__Bacteria	f__unclassified_d__Bacteria	g__unclassified_d__Bacteria	s__uncultured_bacterium
OTU262	0	0	0	0	0	0	1	0	0	3	0	0	4	0.166667	7.67112358947e-06	d__Bacteria	k__unclassified_d__Bacteria	p__Bacillota	c__Bacilli	o__Lactobacillales	f__Lactobacillaceae	g__Limosilactobacillus	s__Limosilactobacillus_fermentum
OTU263	0	2	0	0	0	0	17	0	0	0	5	4	28	0.333333	5.36978651263e-05	d__Bacteria	k__unclassified_d__Bacteria	p__unclassified_d__Bacteria	c__unclassified_d__Bacteria	o__unclassified_d__Bacteria	f__unclassified_d__Bacteria	g__unclassified_d__Bacteria	s__uncultured_bacterium
OTU264	0	0	0	0	0	0	13	0	0	0	0	0	13	0.0833333333333	2.49311516658e-05	d__Bacteria	k__unclassified_d__Bacteria	p__unclassified_d__Bacteria	c__unclassified_d__Bacteria	o__unclassified_d__Bacteria	f__unclassified_d__Bacteria	g__unclassified_d__Bacteria	s__uncultured_bacterium
OTU265	0	0	0	0	0	0	22	0	0	0	0	0	22	0.0833333333333	4.21911797421e-05	d__Bacteria	k__unclassified_d__Bacteria	p__Pseudomonadota	c__Alphaproteobacteria	o__Rhodobacterales	f__Paracoccaceae	g__Defluviimonas	s__uncultured_Defluviimonas_sp.
OTU266	0	0	0	0	0	0	50	0	0	0	0	0	50	0.0833333333333	9.58890448684e-05	d__Bacteria	k__unclassified_d__Bacteria	p__Pseudomonadota	c__Betaproteobacteria	o__Rhodocyclales	f__Rhodocyclaceae	g__unclassified_f__Rhodocyclaceae	s__uncultured_Rhodocyclaceae_bacterium
OTU267	0	0	0	0	0	0	3	0	0	0	0	0	3	0.0833333333333	5.7533426921e-06	d__Bacteria	k__unclassified_d__Bacteria	p__Pseudomonadota	c__Betaproteobacteria	o__unclassified_c__Betaproteobacteria	f__unclassified_c__Betaproteobacteria	g__unclassified_c__Betaproteobacteria	s__uncultured_beta_proteobacterium
OTU268	0	0	0	0	0	20	15	0	0	0	0	0	35	0.166667	6.71223314079e-05	d__Bacteria	k__unclassified_d__Bacteria	p__Nitrospirota	c__Nitrospiria	o__Nitrospirales	f__Nitrospiraceae	g__Nitrospira	s__uncultured_Nitrospira_sp.
OTU269	6	0	0	0	0	0	27	0	5	0	0	0	38	0.25	7.28756741e-05	d__Bacteria	k__unclassified_d__Bacteria	p__unclassified_d__Bacteria	c__unclassified_d__Bacteria	o__unclassified_d__Bacteria	f__unclassified_d__Bacteria	g__unclassified_d__Bacteria	s__uncultured_bacterium
OTU27	0	8	0	0	0	0	0	0	0	0	0	0	8	0.0833333333333	1.53422471789e-05	d__Bacteria	k__unclassified_d__Bacteria	p__Bacillota	c__Bacilli	o__Bacillales	f__Planococcaceae	g__Solibacillus	s__Solibacillus_silvestris
OTU270	0	0	0	0	0	3	9	0	64	0	0	0	76	0.25	0.0001457513482	d__Bacteria	k__unclassified_d__Bacteria	p__Bacillota	c__Bacilli	o__Lactobacillales	f__Streptococcaceae	g__Streptococcus	s__Streptococcus_oralis
OTU272	0	0	0	0	0	0	1	0	0	0	0	0	1	0.0833333333333	1.91778089737e-06	d__Bacteria	k__unclassified_d__Bacteria	p__unclassified_d__Bacteria	c__Deltaproteobacteria	o__unclassified_c__Deltaproteobacteria	f__unclassified_c__Deltaproteobacteria	g__unclassified_c__Deltaproteobacteria	s__uncultured_delta_proteobacterium
OTU273	0	4	9	30	19	0	20	49	153	0	3	0	287	0.666667	0.000550403117545	d__Bacteria	k__unclassified_d__Bacteria	p__Pseudomonadota	c__Alphaproteobacteria	o__Sphingomonadales	f__Sphingomonadaceae	g__Sphingomonas	s__uncultured_Sphingomonas_sp.
OTU274	0	0	0	0	0	0	2	0	0	0	0	0	2	0.0833333333333	3.83556179474e-06	d__Eukaryota	k__Metazoa	p__Arthropoda	c__Insecta	o__Lepidoptera	f__Erebidae	g__Spilarctia	s__Spilarctia_lutea
OTU275	0	0	0	0	0	0	13	0	0	0	0	0	13	0.0833333333333	2.49311516658e-05	d__unclassified	k__unclassified_d__unclassified	p__unclassified_d__unclassified	c__unclassified_d__unclassified	o__unclassified_d__unclassified	f__unclassified_d__unclassified	g__unclassified_d__unclassified	s__unidentified
OTU276	0	0	0	0	0	0	1	0	0	0	0	0	1	0.0833333333333	1.91778089737e-06	d__Bacteria	k__unclassified_d__Bacteria	p__unclassified_d__Bacteria	c__unclassified_d__Bacteria	o__unclassified_d__Bacteria	f__unclassified_d__Bacteria	g__unclassified_d__Bacteria	s__uncultured_bacterium
OTU277	0	0	0	0	0	0	5	0	0	0	0	0	5	0.0833333333333	9.58890448684e-06	d__Bacteria	k__unclassified_d__Bacteria	p__Actinomycetota	c__Actinomycetes	o__unclassified_c__Actinomycetes	f__unclassified_c__Actinomycetes	g__unclassified_c__Actinomycetes	s__uncultured_Actinomycetes_bacterium
OTU278	4	0	0	0	0	0	9	0	13	0	0	3	29	0.333333	5.56156460237e-05	d__Bacteria	k__unclassified_d__Bacteria	p__unclassified_d__Bacteria	c__unclassified_d__Bacteria	o__unclassified_d__Bacteria	f__unclassified_d__Bacteria	g__unclassified_d__Bacteria	s__bacterium
OTU279	0	0	0	0	0	0	12	0	0	0	0	0	12	0.0833333333333	2.30133707684e-05	d__Bacteria	k__unclassified_d__Bacteria	p__unclassified_d__Bacteria	c__unclassified_d__Bacteria	o__unclassified_d__Bacteria	f__unclassified_d__Bacteria	g__unclassified_d__Bacteria	s__uncultured_bacterium
OTU28	0	8	0	0	0	0	0	0	0	0	0	0	8	0.0833333333333	1.53422471789e-05	d__Bacteria	k__unclassified_d__Bacteria	p__unclassified_d__Bacteria	c__unclassified_d__Bacteria	o__unclassified_d__Bacteria	f__unclassified_d__Bacteria	g__unclassified_d__Bacteria	s__uncultured_bacterium
OTU280	7	2	3	0	0	0	45	21	0	0	10	2	90	0.583333	0.000172600280763	d__Bacteria	k__unclassified_d__Bacteria	p__unclassified_d__Bacteria	c__unclassified_d__Bacteria	o__unclassified_d__Bacteria	f__unclassified_d__Bacteria	g__unclassified_d__Bacteria	s__uncultured_bacterium
OTU281	0	0	0	0	0	0	78	0	0	0	0	0	78	0.0833333333333	0.000149586909995	d__Bacteria	k__unclassified_d__Bacteria	p__Bacteroidota	c__Chitinophagia	o__Chitinophagales	f__Chitinophagaceae	g__Ferruginibacter	s__uncultured_Ferruginibacter_sp.
OTU282	0	0	0	0	0	0	19	0	0	0	0	0	19	0.0833333333333	3.643783705e-05	d__unclassified	k__unclassified	p__unclassified	c__unclassified	o__unclassified	f__unclassified	g__unclassified	s__unclassified
OTU283	0	0	0	0	0	0	2	0	0	0	0	0	2	0.0833333333333	3.83556179474e-06	d__Eukaryota	k__Metazoa	p__Arthropoda	c__Insecta	o__Lepidoptera	f__Erebidae	g__Diaphora	s__Diaphora_mendica
OTU284	0	0	0	0	0	0	0	129	0	0	0	0	129	0.0833333333333	0.00024739373576	d__Eukaryota	k__unclassified_d__Eukaryota	p__Foraminifera	c__unclassified_p__Foraminifera	o__Rotaliida	f__Rotaliidae	g__Pararotalia	s__Pararotalia_nipponica
OTU285	0	0	0	0	0	0	0	13	0	0	0	0	13	0.0833333333333	2.49311516658e-05	d__Bacteria	k__unclassified_d__Bacteria	p__unclassified_d__Bacteria	c__unclassified_d__Bacteria	o__unclassified_d__Bacteria	f__unclassified_d__Bacteria	g__unclassified_d__Bacteria	s__uncultured_bacterium
OTU286	0	0	0	0	0	0	0	37	0	0	0	0	37	0.0833333333333	7.09578932026e-05	d__unclassified	k__unclassified	p__unclassified	c__unclassified	o__unclassified	f__unclassified	g__unclassified	s__unclassified
OTU287	0	0	0	0	0	0	0	26	0	0	0	0	26	0.0833333333333	4.98623033316e-05	d__Bacteria	k__unclassified_d__Bacteria	p__unclassified_d__Bacteria	c__unclassified_d__Bacteria	o__unclassified_d__Bacteria	f__unclassified_d__Bacteria	g__unclassified_d__Bacteria	s__uncultured_bacterium
OTU288	0	0	0	0	0	0	0	14	0	0	0	0	14	0.0833333333333	2.68489325632e-05	d__Bacteria	k__unclassified_d__Bacteria	p__unclassified_d__Bacteria	c__unclassified_d__Bacteria	o__unclassified_d__Bacteria	f__unclassified_d__Bacteria	g__unclassified_d__Bacteria	s__uncultured_bacterium
OTU289	0	0	0	0	0	0	0	28	3	0	0	0	31	0.166667	5.94512078184e-05	d__Bacteria	k__unclassified_d__Bacteria	p__Bacillota	c__Clostridia	o__Eubacteriales	f__Lachnospiraceae	g__unclassified_f__Lachnospiraceae	s__uncultured_Lachnospiraceae_bacterium
OTU29	5043	6326	6103	3286	287	12932	0	0	0	0	0	0	33977	0.5	0.0651604415499	d__Bacteria	k__unclassified_d__Bacteria	p__Bacillota	c__Bacilli	o__Lactobacillales	f__Enterococcaceae	g__Enterococcus	s__Enterococcus_mundtii
OTU290	0	0	0	0	0	0	0	1	0	0	0	0	1	0.0833333333333	1.91778089737e-06	d__Bacteria	k__unclassified_d__Bacteria	p__unclassified_d__Bacteria	c__unclassified_d__Bacteria	o__unclassified_d__Bacteria	f__unclassified_d__Bacteria	g__unclassified_d__Bacteria	s__uncultured_bacterium
OTU291	0	0	0	0	0	0	0	47	0	0	0	0	47	0.0833333333333	9.01357021763e-05	d__Bacteria	k__unclassified_d__Bacteria	p__unclassified_d__Bacteria	c__unclassified_d__Bacteria	o__unclassified_d__Bacteria	f__unclassified_d__Bacteria	g__unclassified_d__Bacteria	s__uncultured_bacterium
OTU292	0	0	0	0	0	0	0	1	0	0	0	0	1	0.0833333333333	1.91778089737e-06	d__Bacteria	k__unclassified_d__Bacteria	p__unclassified_d__Bacteria	c__unclassified_d__Bacteria	o__unclassified_d__Bacteria	f__unclassified_d__Bacteria	g__unclassified_d__Bacteria	s__uncultured_bacterium
OTU293	0	0	0	0	0	0	0	2	0	0	0	0	2	0.0833333333333	3.83556179474e-06	d__Bacteria	k__unclassified_d__Bacteria	p__Actinomycetota	c__Actinomycetes	o__Actinomycetales	f__Actinomycetaceae	g__Actinomyces	s__uncultured_Actinomyces_sp.
OTU294	0	0	2	0	0	0	0	53	4	0	0	0	59	0.25	0.000113149072945	d__Bacteria	k__unclassified_d__Bacteria	p__Pseudomonadota	c__Alphaproteobacteria	o__Sphingomonadales	f__Sphingomonadaceae	g__Sphingobium	s__Sphingobium_sp.
OTU295	0	0	0	0	0	0	0	6	0	0	0	0	6	0.0833333333333	1.15066853842e-05	d__Bacteria	k__unclassified_d__Bacteria	p__unclassified_d__Bacteria	c__unclassified_d__Bacteria	o__unclassified_d__Bacteria	f__unclassified_d__Bacteria	g__unclassified_d__Bacteria	s__uncultured_bacterium
OTU296	0	0	0	0	0	0	0	15	0	0	0	0	15	0.0833333333333	2.87667134605e-05	d__Bacteria	k__unclassified_d__Bacteria	p__unclassified_d__Bacteria	c__unclassified_d__Bacteria	o__unclassified_d__Bacteria	f__unclassified_d__Bacteria	g__unclassified_d__Bacteria	s__uncultured_bacterium
OTU297	0	0	0	0	0	0	0	25	0	0	0	0	25	0.0833333333333	4.79445224342e-05	d__Bacteria	k__unclassified_d__Bacteria	p__Actinomycetota	c__Actinomycetes	o__unclassified_c__Actinomycetes	f__unclassified_c__Actinomycetes	g__unclassified_c__Actinomycetes	s__uncultured_Actinomycetes_bacterium
OTU298	0	0	0	0	0	0	0	25	0	0	0	0	25	0.0833333333333	4.79445224342e-05	d__Bacteria	k__unclassified_d__Bacteria	p__unclassified_d__Bacteria	c__unclassified_d__Bacteria	o__unclassified_d__Bacteria	f__unclassified_d__Bacteria	g__unclassified_d__Bacteria	s__uncultured_bacterium
OTU299	0	0	0	0	0	0	0	33	0	0	0	0	33	0.0833333333333	6.32867696131e-05	d__Bacteria	k__unclassified_d__Bacteria	p__unclassified_d__Bacteria	c__unclassified_d__Bacteria	o__unclassified_d__Bacteria	f__unclassified_d__Bacteria	g__unclassified_d__Bacteria	s__uncultured_bacterium
OTU3	5	0	0	0	0	0	0	0	0	0	0	0	5	0.0833333333333	9.58890448684e-06	d__Bacteria	k__unclassified_d__Bacteria	p__unclassified_d__Bacteria	c__unclassified_d__Bacteria	o__unclassified_d__Bacteria	f__unclassified_d__Bacteria	g__unclassified_d__Bacteria	s__uncultured_bacterium
OTU30	40	8	7	0	0	0	0	0	0	83	49	0	187	0.416667	0.000358625027808	d__Bacteria	k__unclassified_d__Bacteria	p__Actinomycetota	c__Actinomycetes	o__Kineosporiales	f__Kineosporiaceae	g__Quadrisphaera	s__Quadrisphaera_oryzae
OTU300	0	0	0	0	0	0	0	5	0	0	0	0	5	0.0833333333333	9.58890448684e-06	d__Bacteria	k__unclassified_d__Bacteria	p__unclassified_d__Bacteria	c__unclassified_d__Bacteria	o__unclassified_d__Bacteria	f__unclassified_d__Bacteria	g__unclassified_d__Bacteria	s__uncultured_bacterium
OTU301	0	0	0	0	0	0	0	2	0	0	0	0	2	0.0833333333333	3.83556179474e-06	d__unclassified	k__unclassified	p__unclassified	c__unclassified	o__unclassified	f__unclassified	g__unclassified	s__unclassified
OTU302	0	0	0	0	0	0	0	1	0	0	0	0	1	0.0833333333333	1.91778089737e-06	d__Bacteria	k__unclassified_d__Bacteria	p__unclassified_d__Bacteria	c__unclassified_d__Bacteria	o__unclassified_d__Bacteria	f__unclassified_d__Bacteria	g__unclassified_d__Bacteria	s__uncultured_bacterium
OTU303	0	15	5	0	0	1	0	139	0	4	0	10	174	0.5	0.000333693876142	d__Bacteria	k__unclassified_d__Bacteria	p__Bacillota	c__Tissierellia	o__unclassified_c__Tissierellia	f__unclassified_c__Tissierellia	g__unclassified_c__Tissierellia	s__uncultured_Tissierellia_bacterium
OTU304	0	0	0	0	0	0	0	0	1	0	0	0	1	0.0833333333333	1.91778089737e-06	d__Bacteria	k__unclassified_d__Bacteria	p__unclassified_d__Bacteria	c__unclassified_d__Bacteria	o__unclassified_d__Bacteria	f__unclassified_d__Bacteria	g__unclassified_d__Bacteria	s__uncultured_bacterium
OTU305	5	0	6	0	55	0	0	9	43	0	2	0	120	0.5	0.000230133707684	d__Bacteria	k__unclassified_d__Bacteria	p__Pseudomonadota	c__Alphaproteobacteria	o__Hyphomicrobiales	f__Methylobacteriaceae	g__Methylobacterium	s__Methylobacterium_adhaesivum
OTU306	0	0	0	0	0	0	0	0	74	0	0	0	74	0.0833333333333	0.000141915786405	d__Bacteria	k__unclassified_d__Bacteria	p__unclassified_d__Bacteria	c__unclassified_d__Bacteria	o__unclassified_d__Bacteria	f__unclassified_d__Bacteria	g__unclassified_d__Bacteria	s__uncultured_bacterium
OTU307	0	6	0	0	0	0	4	0	7	0	0	1	18	0.333333	3.45200561526e-05	d__Bacteria	k__unclassified_d__Bacteria	p__Pseudomonadota	c__Betaproteobacteria	o__unclassified_c__Betaproteobacteria	f__unclassified_c__Betaproteobacteria	g__unclassified_c__Betaproteobacteria	s__uncultured_sludge_bacterium_A21b
OTU308	0	0	0	0	1	0	0	0	75	0	3	0	79	0.25	0.000151504690892	d__Bacteria	k__unclassified_d__Bacteria	p__Pseudomonadota	c__Gammaproteobacteria	o__Xanthomonadales	f__Xanthomonadaceae	g__Stenotrophomonas	s__Stenotrophomonas_sp.
OTU309	0	0	0	0	0	0	0	0	142	0	0	0	142	0.0833333333333	0.000272324887426	d__Bacteria	k__unclassified_d__Bacteria	p__unclassified_d__Bacteria	c__unclassified_d__Bacteria	o__unclassified_d__Bacteria	f__unclassified_d__Bacteria	g__unclassified_d__Bacteria	s__uncultured_bacterium
OTU31	15329	433	970	0	16	0	0	0	0	0	0	0	16748	0.333333	0.0321189944691	d__Bacteria	k__unclassified_d__Bacteria	p__unclassified_d__Bacteria	c__unclassified_d__Bacteria	o__unclassified_d__Bacteria	f__unclassified_d__Bacteria	g__unclassified_d__Bacteria	s__uncultured_bacterium
OTU310	0	0	7	0	18	0	0	21	65	0	4	0	115	0.416667	0.000220544803197	d__Bacteria	k__unclassified_d__Bacteria	p__Pseudomonadota	c__Alphaproteobacteria	o__Hyphomicrobiales	f__Nitrobacteraceae	g__Bradyrhizobium	s__Bradyrhizobium_sp.
OTU311	0	0	6	0	40	2	0	0	70	19	1	0	138	0.5	0.000264653763837	d__Bacteria	k__unclassified_d__Bacteria	p__unclassified_d__Bacteria	c__unclassified_d__Bacteria	o__unclassified_d__Bacteria	f__unclassified_d__Bacteria	g__unclassified_d__Bacteria	s__uncultured_bacterium
OTU312	0	0	0	0	0	0	0	4	166	0	0	0	170	0.166667	0.000326022752553	d__Bacteria	k__unclassified_d__Bacteria	p__unclassified_d__Bacteria	c__unclassified_d__Bacteria	o__unclassified_d__Bacteria	f__unclassified_d__Bacteria	g__unclassified_d__Bacteria	s__uncultured_bacterium
OTU313	0	0	0	0	0	0	0	0	13	0	0	0	13	0.0833333333333	2.49311516658e-05	d__Bacteria	k__unclassified_d__Bacteria	p__Actinomycetota	c__Actinomycetes	o__Actinomycetales	f__Actinomycetaceae	g__Actinomyces	s__uncultured_Actinomyces_sp.
OTU314	0	2	0	21	0	0	0	0	42	13	0	0	78	0.333333	0.000149586909995	d__Bacteria	k__unclassified_d__Bacteria	p__unclassified_d__Bacteria	c__unclassified_d__Bacteria	o__unclassified_d__Bacteria	f__unclassified_d__Bacteria	g__unclassified_d__Bacteria	s__uncultured_bacterium
OTU315	0	0	0	0	0	0	0	0	191	0	0	0	191	0.0833333333333	0.000366296151397	d__Bacteria	k__unclassified_d__Bacteria	p__unclassified_d__Bacteria	c__unclassified_d__Bacteria	o__unclassified_d__Bacteria	f__unclassified_d__Bacteria	g__unclassified_d__Bacteria	s__uncultured_bacterium
OTU316	0	0	0	0	0	0	0	0	116	0	0	0	116	0.0833333333333	0.000222462584095	d__Bacteria	k__unclassified_d__Bacteria	p__unclassified_d__Bacteria	c__unclassified_d__Bacteria	o__unclassified_d__Bacteria	f__unclassified_d__Bacteria	g__unclassified_d__Bacteria	s__uncultured_bacterium
OTU317	0	0	0	0	0	0	0	0	107	0	0	0	107	0.0833333333333	0.000205202556018	d__Bacteria	k__unclassified_d__Bacteria	p__unclassified_d__Bacteria	c__unclassified_d__Bacteria	o__unclassified_d__Bacteria	f__unclassified_d__Bacteria	g__unclassified_d__Bacteria	s__uncultured_bacterium
OTU318	0	0	0	0	0	0	0	0	1	0	0	0	1	0.0833333333333	1.91778089737e-06	d__Bacteria	k__unclassified_d__Bacteria	p__unclassified_d__Bacteria	c__unclassified_d__Bacteria	o__unclassified_d__Bacteria	f__unclassified_d__Bacteria	g__unclassified_d__Bacteria	s__uncultured_bacterium
OTU319	0	0	5	0	0	0	0	3	23	0	0	0	31	0.25	5.94512078184e-05	d__Bacteria	k__unclassified_d__Bacteria	p__Bacillota	c__Bacilli	o__Bacillales	f__unclassified_o__Bacillales	g__Exiguobacterium	s__Exiguobacterium_mexicanum
OTU32	1	3	0	26	52	0	12	82	0	2	9	13	200	0.75	0.000383556179474	d__Bacteria	k__unclassified_d__Bacteria	p__Pseudomonadota	c__Alphaproteobacteria	o__Hyphomicrobiales	f__Boseaceae	g__Bosea	s__Bosea_lathyri
OTU320	0	0	0	0	0	0	0	0	13	0	0	0	13	0.0833333333333	2.49311516658e-05	d__Bacteria	k__unclassified_d__Bacteria	p__unclassified_d__Bacteria	c__unclassified_d__Bacteria	o__unclassified_d__Bacteria	f__unclassified_d__Bacteria	g__unclassified_d__Bacteria	s__uncultured_bacterium
OTU321	0	0	0	0	0	0	0	0	30	0	0	0	30	0.0833333333333	5.7533426921e-05	d__Bacteria	k__unclassified_d__Bacteria	p__unclassified_d__Bacteria	c__unclassified_d__Bacteria	o__unclassified_d__Bacteria	f__unclassified_d__Bacteria	g__unclassified_d__Bacteria	s__uncultured_bacterium
OTU322	0	0	0	0	0	0	0	0	175	0	0	0	175	0.0833333333333	0.000335611657039	d__Bacteria	k__unclassified_d__Bacteria	p__unclassified_d__Bacteria	c__unclassified_d__Bacteria	o__unclassified_d__Bacteria	f__unclassified_d__Bacteria	g__unclassified_d__Bacteria	s__uncultured_bacterium
OTU323	0	0	0	0	0	0	0	0	92	0	0	0	92	0.0833333333333	0.000176435842558	d__Bacteria	k__unclassified_d__Bacteria	p__Bacteroidota	c__Flavobacteriia	o__Flavobacteriales	f__Flavobacteriaceae	g__Flavobacterium	s__Flavobacterium_cheonhonense
OTU324	0	0	0	0	0	0	0	0	9	0	0	0	9	0.0833333333333	1.72600280763e-05	d__Bacteria	k__unclassified_d__Bacteria	p__unclassified_d__Bacteria	c__unclassified_d__Bacteria	o__unclassified_d__Bacteria	f__unclassified_d__Bacteria	g__unclassified_d__Bacteria	s__uncultured_bacterium
OTU325	0	0	0	0	0	0	0	0	86	0	0	0	86	0.0833333333333	0.000164929157174	d__Bacteria	k__unclassified_d__Bacteria	p__unclassified_d__Bacteria	c__unclassified_d__Bacteria	o__unclassified_d__Bacteria	f__unclassified_d__Bacteria	g__unclassified_d__Bacteria	s__uncultured_bacterium
OTU326	0	0	0	0	0	0	0	0	199	0	0	0	199	0.0833333333333	0.000381638398576	d__Bacteria	k__unclassified_d__Bacteria	p__unclassified_d__Bacteria	c__unclassified_d__Bacteria	o__unclassified_d__Bacteria	f__unclassified_d__Bacteria	g__unclassified_d__Bacteria	s__uncultured_bacterium
OTU327	0	0	0	0	0	0	0	0	164	0	0	0	164	0.0833333333333	0.000314516067168	d__Bacteria	k__unclassified_d__Bacteria	p__unclassified_d__Bacteria	c__unclassified_d__Bacteria	o__unclassified_d__Bacteria	f__unclassified_d__Bacteria	g__unclassified_d__Bacteria	s__uncultured_bacterium
OTU328	0	0	0	0	0	0	0	0	97	0	0	0	97	0.0833333333333	0.000186024747045	d__Bacteria	k__unclassified_d__Bacteria	p__unclassified_d__Bacteria	c__unclassified_d__Bacteria	o__unclassified_d__Bacteria	f__unclassified_d__Bacteria	g__unclassified_d__Bacteria	s__uncultured_bacterium
OTU329	0	0	0	0	0	0	0	0	158	0	0	0	158	0.0833333333333	0.000303009381784	d__Bacteria	k__unclassified_d__Bacteria	p__Bacteroidota	c__Bacteroidia	o__Bacteroidales	f__Bacteroidaceae	g__Bacteroides	s__uncultured_Bacteroides_sp.
OTU33	0	20	0	0	0	0	0	0	2	0	0	0	22	0.166667	4.21911797421e-05	d__Bacteria	k__unclassified_d__Bacteria	p__unclassified_d__Bacteria	c__unclassified_d__Bacteria	o__unclassified_d__Bacteria	f__unclassified_d__Bacteria	g__unclassified_d__Bacteria	s__uncultured_bacterium
OTU330	0	0	0	0	0	0	0	0	9	0	0	0	9	0.0833333333333	1.72600280763e-05	d__Bacteria	k__unclassified_d__Bacteria	p__Bacillota	c__Bacilli	o__Bacillales	f__Bacillaceae	g__Domibacillus	s__Domibacillus_iocasae
OTU331	0	0	0	0	0	0	0	0	288	5	0	0	293	0.166667	0.000561909802929	d__Bacteria	k__unclassified_d__Bacteria	p__unclassified_d__Bacteria	c__unclassified_d__Bacteria	o__unclassified_d__Bacteria	f__unclassified_d__Bacteria	g__unclassified_d__Bacteria	s__uncultured_bacterium
OTU332	14	8	0	0	0	2	0	13	118	1	1	5	162	0.666667	0.000310680505374	d__Bacteria	k__unclassified_d__Bacteria	p__Pseudomonadota	c__Betaproteobacteria	o__Burkholderiales	f__Comamonadaceae	g__Acidovorax	s__Acidovorax_sp.
OTU333	0	0	0	0	0	0	0	0	96	0	0	0	96	0.0833333333333	0.000184106966147	d__Bacteria	k__unclassified_d__Bacteria	p__Bacteroidota	c__Bacteroidia	o__Bacteroidales	f__Rikenellaceae	g__Alistipes	s__uncultured_Alistipes_sp.
OTU334	0	0	0	0	0	0	0	0	69	0	0	0	69	0.0833333333333	0.000132326881918	d__unclassified	k__unclassified_d__unclassified	p__unclassified_d__unclassified	c__unclassified_d__unclassified	o__unclassified_d__unclassified	f__unclassified_d__unclassified	g__unclassified_d__unclassified	s__uncultured_prokaryote
OTU335	0	5	0	0	0	0	0	0	8	0	0	0	13	0.166667	2.49311516658e-05	d__Bacteria	k__unclassified_d__Bacteria	p__Pseudomonadota	c__Betaproteobacteria	o__Burkholderiales	f__Comamonadaceae	g__Comamonas	s__uncultured_Comamonas_sp.
OTU336	0	0	0	0	0	0	0	0	70	0	0	0	70	0.0833333333333	0.000134244662816	d__Bacteria	k__unclassified_d__Bacteria	p__unclassified_d__Bacteria	c__unclassified_d__Bacteria	o__unclassified_d__Bacteria	f__unclassified_d__Bacteria	g__unclassified_d__Bacteria	s__uncultured_bacterium
OTU337	0	0	0	0	0	0	0	0	3	0	0	0	3	0.0833333333333	5.7533426921e-06	d__Bacteria	k__unclassified_d__Bacteria	p__Bacillota	c__Clostridia	o__Eubacteriales	f__Oscillospiraceae	g__unclassified_f__Oscillospiraceae	s__uncultured_Oscillospiraceae_bacterium
OTU338	0	0	0	0	0	0	0	0	115	0	0	0	115	0.0833333333333	0.000220544803197	d__Bacteria	k__unclassified_d__Bacteria	p__Actinomycetota	c__Actinomycetes	o__Mycobacteriales	f__Mycobacteriaceae	g__Mycobacterium	s__Mycobacterium_conspicuum
OTU339	0	0	0	0	0	0	0	0	299	0	0	0	299	0.0833333333333	0.000573416488313	d__Bacteria	k__unclassified_d__Bacteria	p__unclassified_d__Bacteria	c__unclassified_d__Bacteria	o__unclassified_d__Bacteria	f__unclassified_d__Bacteria	g__unclassified_d__Bacteria	s__uncultured_bacterium
OTU34	0	29	0	0	9	0	0	0	0	0	0	0	38	0.166667	7.28756741e-05	d__Bacteria	k__unclassified_d__Bacteria	p__unclassified_d__Bacteria	c__unclassified_d__Bacteria	o__unclassified_d__Bacteria	f__unclassified_d__Bacteria	g__unclassified_d__Bacteria	s__uncultured_bacterium
OTU340	0	0	0	0	0	0	0	0	68	0	0	0	68	0.0833333333333	0.000130409101021	d__Bacteria	k__unclassified_d__Bacteria	p__unclassified_d__Bacteria	c__unclassified_d__Bacteria	o__unclassified_d__Bacteria	f__unclassified_d__Bacteria	g__unclassified_d__Bacteria	s__uncultured_bacterium
OTU341	0	0	0	0	1	22	0	0	35	0	0	0	58	0.25	0.000111231292047	d__unclassified	k__unclassified	p__unclassified	c__unclassified	o__unclassified	f__unclassified	g__unclassified	s__unclassified
OTU342	0	0	0	0	0	0	0	0	31	0	0	0	31	0.0833333333333	5.94512078184e-05	d__Bacteria	k__unclassified_d__Bacteria	p__Bacillota	c__Tissierellia	o__Tissierellales	f__Peptoniphilaceae	g__Gallicola	s__uncultured_Gallicola_sp.
OTU343	0	0	0	0	0	0	0	0	38	0	0	0	38	0.0833333333333	7.28756741e-05	d__Bacteria	k__unclassified_d__Bacteria	p__unclassified_d__Bacteria	c__unclassified_d__Bacteria	o__unclassified_d__Bacteria	f__unclassified_d__Bacteria	g__unclassified_d__Bacteria	s__uncultured_bacterium
OTU344	0	0	0	0	0	0	0	0	51	0	0	0	51	0.0833333333333	9.78068257658e-05	d__Bacteria	k__unclassified_d__Bacteria	p__Pseudomonadota	c__Alphaproteobacteria	o__Rhodospirillales	f__Rhodospirillaceae	g__unclassified_f__Rhodospirillaceae	s__uncultured_Rhodospirillaceae_bacterium
OTU345	0	6	0	0	0	0	3	0	75	0	0	0	84	0.25	0.000161093595379	d__Bacteria	k__unclassified_d__Bacteria	p__unclassified_d__Bacteria	c__unclassified_d__Bacteria	o__unclassified_d__Bacteria	f__unclassified_d__Bacteria	g__unclassified_d__Bacteria	s__uncultured_bacterium
OTU346	0	0	0	0	0	0	0	0	326	0	0	0	326	0.0833333333333	0.000625196572542	d__Bacteria	k__unclassified_d__Bacteria	p__unclassified_d__Bacteria	c__unclassified_d__Bacteria	o__unclassified_d__Bacteria	f__unclassified_d__Bacteria	g__unclassified_d__Bacteria	s__uncultured_bacterium
OTU347	0	0	0	0	0	0	10	0	7	0	0	0	17	0.166667	3.26022752553e-05	d__Bacteria	k__unclassified_d__Bacteria	p__unclassified_d__Bacteria	c__unclassified_d__Bacteria	o__unclassified_d__Bacteria	f__unclassified_d__Bacteria	g__unclassified_d__Bacteria	s__uncultured_bacterium
OTU348	0	0	0	0	0	0	0	0	148	0	0	0	148	0.0833333333333	0.00028383157281	d__Bacteria	k__unclassified_d__Bacteria	p__unclassified_d__Bacteria	c__unclassified_d__Bacteria	o__unclassified_d__Bacteria	f__unclassified_d__Bacteria	g__unclassified_d__Bacteria	s__uncultured_bacterium
OTU349	0	0	0	0	0	0	0	0	192	0	0	0	192	0.0833333333333	0.000368213932295	d__Bacteria	k__unclassified_d__Bacteria	p__unclassified_d__Bacteria	c__unclassified_d__Bacteria	o__unclassified_d__Bacteria	f__unclassified_d__Bacteria	g__unclassified_d__Bacteria	s__uncultured_bacterium
OTU35	61	12	0	0	0	0	0	4	0	26	57	14	174	0.5	0.000333693876142	d__Bacteria	k__unclassified_d__Bacteria	p__Actinomycetota	c__Thermoleophilia	o__Solirubrobacterales	f__Patulibacteraceae	g__Patulibacter	s__Patulibacter_minatonensis
OTU350	0	0	0	0	0	0	0	0	121	0	0	0	121	0.0833333333333	0.000232051488582	d__Bacteria	k__unclassified_d__Bacteria	p__unclassified_d__Bacteria	c__unclassified_d__Bacteria	o__unclassified_d__Bacteria	f__unclassified_d__Bacteria	g__unclassified_d__Bacteria	s__uncultured_bacterium
OTU351	0	16	4	0	0	0	0	0	142	1	0	0	163	0.333333	0.000312598286271	d__Bacteria	k__unclassified_d__Bacteria	p__Pseudomonadota	c__Alphaproteobacteria	o__Rhodobacterales	f__Paracoccaceae	g__Rhodobacter	s__uncultured_Rhodobacter_sp.
OTU352	0	0	0	0	0	0	0	0	2	0	0	0	2	0.0833333333333	3.83556179474e-06	d__Bacteria	k__unclassified_d__Bacteria	p__Actinomycetota	c__Actinomycetes	o__Actinomycetales	f__unclassified_o__Actinomycetales	g__unclassified_o__Actinomycetales	s__uncultured_Actinomycetales_bacterium
OTU353	0	0	3	0	6	0	0	0	35	23	5	0	72	0.416667	0.00013808022461	d__unclassified	k__unclassified_d__unclassified	p__unclassified_d__unclassified	c__unclassified_d__unclassified	o__unclassified_d__unclassified	f__unclassified_d__unclassified	g__unclassified_d__unclassified	s__uncultured_prokaryote
OTU354	0	0	0	0	0	0	0	0	2	0	0	0	2	0.0833333333333	3.83556179474e-06	d__Bacteria	k__unclassified_d__Bacteria	p__unclassified_d__Bacteria	c__unclassified_d__Bacteria	o__unclassified_d__Bacteria	f__unclassified_d__Bacteria	g__unclassified_d__Bacteria	s__uncultured_bacterium
OTU355	1	27	6	0	0	0	0	0	18	9	1	0	62	0.5	0.000118902415637	d__Bacteria	k__unclassified_d__Bacteria	p__Actinomycetota	c__Actinomycetes	o__Micrococcales	f__Microbacteriaceae	g__Curtobacterium	s__Curtobacterium_luteum
OTU356	0	0	0	0	0	0	0	0	73	0	0	0	73	0.0833333333333	0.000139998005508	d__Bacteria	k__unclassified_d__Bacteria	p__unclassified_d__Bacteria	c__unclassified_d__Bacteria	o__unclassified_d__Bacteria	f__unclassified_d__Bacteria	g__unclassified_d__Bacteria	s__uncultured_bacterium
OTU357	0	0	0	0	0	0	0	0	6	0	0	0	6	0.0833333333333	1.15066853842e-05	d__Bacteria	k__unclassified_d__Bacteria	p__unclassified_d__Bacteria	c__unclassified_d__Bacteria	o__unclassified_d__Bacteria	f__unclassified_d__Bacteria	g__unclassified_d__Bacteria	s__uncultured_bacterium
OTU358	0	0	0	0	0	0	0	0	255	0	0	0	255	0.0833333333333	0.000489034128829	d__Bacteria	k__unclassified_d__Bacteria	p__Pseudomonadota	c__Betaproteobacteria	o__Burkholderiales	f__Oxalobacteraceae	g__Janthinobacterium	s__Janthinobacterium_violaceinigrum
OTU359	0	0	0	0	0	0	0	23	37	0	0	0	60	0.166667	0.000115066853842	d__Bacteria	k__unclassified_d__Bacteria	p__unclassified_d__Bacteria	c__unclassified_d__Bacteria	o__unclassified_d__Bacteria	f__unclassified_d__Bacteria	g__unclassified_d__Bacteria	s__uncultured_bacterium
OTU36	0	27	0	0	0	0	0	0	0	3	0	0	30	0.166667	5.7533426921e-05	d__Bacteria	k__unclassified_d__Bacteria	p__Actinomycetota	c__Actinomycetes	o__Propionibacteriales	f__Nocardioidaceae	g__unclassified_f__Nocardioidaceae	s__Nocardioidaceae_bacterium
OTU360	0	0	0	0	0	0	0	0	199	8	0	0	207	0.166667	0.000396980645755	d__Bacteria	k__unclassified_d__Bacteria	p__Actinomycetota	c__Acidimicrobiia	o__Acidimicrobiales	f__Microthrixaceae	g__unclassified_f__Microthrixaceae	s__uncultured_Microthrixaceae_bacterium
OTU361	0	0	0	3	17	0	2	0	43	1	0	0	66	0.416667	0.000126573539226	d__Bacteria	k__unclassified_d__Bacteria	p__Bacillota	c__Bacilli	o__Lactobacillales	f__Lactobacillaceae	g__Lactiplantibacillus	s__Lactiplantibacillus_plantarum
OTU362	0	0	0	0	0	0	0	0	352	0	0	0	352	0.0833333333333	0.000675058875874	d__Bacteria	k__unclassified_d__Bacteria	p__unclassified_d__Bacteria	c__unclassified_d__Bacteria	o__unclassified_d__Bacteria	f__unclassified_d__Bacteria	g__unclassified_d__Bacteria	s__uncultured_bacterium
OTU363	0	0	0	0	0	0	0	0	189	0	0	0	189	0.0833333333333	0.000362460589603	d__Bacteria	k__unclassified_d__Bacteria	p__Bacteroidota	c__Bacteroidia	o__Bacteroidales	f__Rikenellaceae	g__Alistipes	s__Alistipes_dispar
OTU364	0	0	0	0	0	3	0	0	85	0	0	0	88	0.166667	0.000168764718968	d__Bacteria	k__unclassified_d__Bacteria	p__Pseudomonadota	c__Betaproteobacteria	o__Rhodocyclales	f__Azonexaceae	g__Dechloromonas	s__uncultured_Dechloromonas_sp.
OTU365	0	0	0	0	0	0	0	0	48	0	0	0	48	0.0833333333333	9.20534830737e-05	d__Bacteria	k__unclassified_d__Bacteria	p__Pseudomonadota	c__Betaproteobacteria	o__Burkholderiales	f__Oxalobacteraceae	g__unclassified_f__Oxalobacteraceae	s__uncultured_Oxalobacteraceae_bacterium
OTU366	0	0	0	0	0	0	0	0	1	0	0	0	1	0.0833333333333	1.91778089737e-06	d__Bacteria	k__unclassified_d__Bacteria	p__unclassified_d__Bacteria	c__unclassified_d__Bacteria	o__unclassified_d__Bacteria	f__unclassified_d__Bacteria	g__unclassified_d__Bacteria	s__uncultured_bacterium
OTU367	12	0	20	0	8	31	0	1	33	18	4	1	128	0.75	0.000245475954863	d__Bacteria	k__unclassified_d__Bacteria	p__unclassified_d__Bacteria	c__unclassified_d__Bacteria	o__unclassified_d__Bacteria	f__unclassified_d__Bacteria	g__unclassified_d__Bacteria	s__uncultured_bacterium
OTU368	0	0	0	0	0	0	0	0	17	0	0	0	17	0.0833333333333	3.26022752553e-05	d__Bacteria	k__unclassified_d__Bacteria	p__Bacteroidota	c__unclassified_p__Bacteroidota	o__unclassified_p__Bacteroidota	f__unclassified_p__Bacteroidota	g__unclassified_p__Bacteroidota	s__uncultured_Bacteroidetes_bacterium
OTU369	0	0	0	12	0	0	0	0	60	0	0	0	72	0.166667	0.00013808022461	d__Bacteria	k__unclassified_d__Bacteria	p__Bacteroidota	c__unclassified_p__Bacteroidota	o__unclassified_p__Bacteroidota	f__unclassified_p__Bacteroidota	g__unclassified_p__Bacteroidota	s__uncultured_Bacteroidetes_bacterium
OTU37	0	9	0	0	0	0	56	0	0	0	0	0	65	0.166667	0.000124655758329	d__Bacteria	k__unclassified_d__Bacteria	p__Pseudomonadota	c__Gammaproteobacteria	o__Nevskiales	f__Nevskiaceae	g__unclassified_f__Nevskiaceae	s__uncultured_Sinobacteraceae_bacterium
OTU370	0	0	0	0	0	0	0	0	180	0	0	0	180	0.0833333333333	0.000345200561526	d__Bacteria	k__unclassified_d__Bacteria	p__Bacteroidota	c__Bacteroidia	o__Bacteroidales	f__Bacteroidaceae	g__Bacteroides	s__uncultured_Bacteroides_sp.
OTU371	0	0	0	0	0	0	0	0	12	0	0	0	12	0.0833333333333	2.30133707684e-05	d__Bacteria	k__unclassified_d__Bacteria	p__unclassified_d__Bacteria	c__unclassified_d__Bacteria	o__unclassified_d__Bacteria	f__unclassified_d__Bacteria	g__unclassified_d__Bacteria	s__uncultured_bacterium
OTU372	0	0	0	0	0	0	0	0	173	0	0	0	173	0.0833333333333	0.000331776095245	d__Bacteria	k__unclassified_d__Bacteria	p__Pseudomonadota	c__Betaproteobacteria	o__Burkholderiales	f__Burkholderiaceae	g__Caballeronia	s__Caballeronia_sp.
OTU373	0	0	0	0	0	2	0	0	170	0	0	0	172	0.166667	0.000329858314347	d__Bacteria	k__unclassified_d__Bacteria	p__unclassified_d__Bacteria	c__unclassified_d__Bacteria	o__unclassified_d__Bacteria	f__unclassified_d__Bacteria	g__unclassified_d__Bacteria	s__uncultured_bacterium
OTU374	3	0	0	0	0	0	0	0	30	0	0	0	33	0.166667	6.32867696131e-05	d__Bacteria	k__unclassified_d__Bacteria	p__unclassified_d__Bacteria	c__unclassified_d__Bacteria	o__unclassified_d__Bacteria	f__unclassified_d__Bacteria	g__unclassified_d__Bacteria	s__uncultured_bacterium
OTU375	0	0	0	0	0	0	0	0	245	0	0	0	245	0.0833333333333	0.000469856319855	d__Bacteria	k__unclassified_d__Bacteria	p__Bacillota	c__Clostridia	o__Eubacteriales	f__Oscillospiraceae	g__unclassified_f__Oscillospiraceae	s__uncultured_Oscillospiraceae_bacterium
OTU376	0	1	6	0	1	0	0	0	51	0	0	0	59	0.333333	0.000113149072945	d__Bacteria	k__unclassified_d__Bacteria	p__Actinomycetota	c__Actinomycetes	o__Micrococcales	f__Micrococcaceae	g__Micrococcus	s__Micrococcus_sp.
OTU377	0	0	0	0	0	0	0	0	23	0	0	0	23	0.0833333333333	4.41089606395e-05	d__Bacteria	k__unclassified_d__Bacteria	p__unclassified_d__Bacteria	c__unclassified_d__Bacteria	o__unclassified_d__Bacteria	f__unclassified_d__Bacteria	g__unclassified_d__Bacteria	s__uncultured_bacterium
OTU378	0	0	0	0	0	0	0	0	4	0	0	0	4	0.0833333333333	7.67112358947e-06	d__Bacteria	k__unclassified_d__Bacteria	p__Actinomycetota	c__Rubrobacteria	o__Gaiellales	f__Gaiellaceae	g__unclassified_f__Gaiellaceae	s__uncultured_Gaiellaceae_bacterium
OTU379	0	0	0	13	0	14	0	0	114	0	0	0	141	0.25	0.000270407106529	d__Bacteria	k__unclassified_d__Bacteria	p__Bacteroidota	c__Bacteroidia	o__Bacteroidales	f__Barnesiellaceae	g__Barnesiella	s__uncultured_Barnesiella_sp.
OTU38	4	6	0	0	0	1	9	81	0	7	0	0	108	0.5	0.000207120336916	d__Bacteria	k__unclassified_d__Bacteria	p__Bacillota	c__Bacilli	o__Bacillales	f__Planococcaceae	g__Paenisporosarcina	s__Paenisporosarcina_quisquiliarum
OTU380	0	0	0	0	0	0	0	0	91	0	0	0	91	0.0833333333333	0.00017451806166	d__Bacteria	k__unclassified_d__Bacteria	p__unclassified_d__Bacteria	c__unclassified_d__Bacteria	o__unclassified_d__Bacteria	f__unclassified_d__Bacteria	g__unclassified_d__Bacteria	s__uncultured_bacterium
OTU381	4	0	0	0	0	0	0	4	150	0	0	2	160	0.333333	0.000306844943579	d__Bacteria	k__unclassified_d__Bacteria	p__Pseudomonadota	c__Betaproteobacteria	o__Burkholderiales	f__Burkholderiaceae	g__Limnobacter	s__uncultured_Limnobacter_sp.
OTU382	0	0	0	0	0	0	0	0	61	0	8	0	69	0.166667	0.000132326881918	d__Bacteria	k__unclassified_d__Bacteria	p__Pseudomonadota	c__Alphaproteobacteria	o__Rhodobacterales	f__Paracoccaceae	g__Agaricicola	s__Agaricicola_sp.
OTU383	0	0	0	0	0	0	0	0	2	0	0	0	2	0.0833333333333	3.83556179474e-06	d__Bacteria	k__unclassified_d__Bacteria	p__unclassified_d__Bacteria	c__unclassified_d__Bacteria	o__unclassified_d__Bacteria	f__unclassified_d__Bacteria	g__unclassified_d__Bacteria	s__uncultured_bacterium
OTU384	0	1	0	0	0	0	0	0	132	0	0	0	133	0.166667	0.00025506485935	d__Bacteria	k__unclassified_d__Bacteria	p__unclassified_d__Bacteria	c__unclassified_d__Bacteria	o__unclassified_d__Bacteria	f__unclassified_d__Bacteria	g__unclassified_d__Bacteria	s__uncultured_bacterium
OTU385	0	0	0	0	0	0	0	0	68	0	0	0	68	0.0833333333333	0.000130409101021	d__Bacteria	k__unclassified_d__Bacteria	p__unclassified_d__Bacteria	c__unclassified_d__Bacteria	o__unclassified_d__Bacteria	f__unclassified_d__Bacteria	g__unclassified_d__Bacteria	s__uncultured_bacterium
OTU386	0	0	0	0	0	0	0	0	215	0	0	0	215	0.0833333333333	0.000412322892934	d__Bacteria	k__unclassified_d__Bacteria	p__Bacteroidota	c__Bacteroidia	o__Bacteroidales	f__Porphyromonadaceae	g__unclassified_f__Porphyromonadaceae	s__uncultured_Porphyromonadaceae_bacterium
OTU387	0	0	0	0	0	0	0	0	116	0	0	0	116	0.0833333333333	0.000222462584095	d__Bacteria	k__unclassified_d__Bacteria	p__unclassified_d__Bacteria	c__unclassified_d__Bacteria	o__unclassified_d__Bacteria	f__unclassified_d__Bacteria	g__unclassified_d__Bacteria	s__uncultured_bacterium
OTU388	0	0	0	0	0	0	0	0	65	0	0	0	65	0.0833333333333	0.000124655758329	d__Bacteria	k__unclassified_d__Bacteria	p__Bacillota	c__Bacilli	o__Bacillales	f__Bacillaceae	g__Anoxybacillus	s__Anoxybacillus_flavithermus
OTU389	0	0	0	12	0	0	0	0	0	0	0	0	12	0.0833333333333	2.30133707684e-05	d__Bacteria	k__unclassified_d__Bacteria	p__unclassified_d__Bacteria	c__unclassified_d__Bacteria	o__unclassified_d__Bacteria	f__unclassified_d__Bacteria	g__unclassified_d__Bacteria	s__uncultured_bacterium
OTU39	0	19	0	0	0	0	0	0	0	0	0	0	19	0.0833333333333	3.643783705e-05	d__Bacteria	k__unclassified_d__Bacteria	p__Bacillota	c__Bacilli	o__Bacillales	f__Bacillaceae	g__Ectobacillus	s__Ectobacillus_funiculus
OTU390	0	0	0	2	0	0	0	0	0	0	0	0	2	0.0833333333333	3.83556179474e-06	d__Bacteria	k__unclassified_d__Bacteria	p__Myxococcota	c__Myxococcia	o__Myxococcales	f__unclassified_o__Myxococcales	g__unclassified_o__Myxococcales	s__uncultured_Myxococcales_bacterium
OTU391	0	0	0	6	0	0	0	0	0	0	0	0	6	0.0833333333333	1.15066853842e-05	d__Bacteria	k__unclassified_d__Bacteria	p__Actinomycetota	c__Acidimicrobiia	o__Acidimicrobiales	f__Iamiaceae	g__unclassified_f__Iamiaceae	s__uncultured_Iamiaceae_bacterium
OTU392	0	0	0	8	0	0	0	0	0	0	0	0	8	0.0833333333333	1.53422471789e-05	d__Bacteria	k__unclassified_d__Bacteria	p__Bacillota	c__Bacilli	o__Bacillales	f__Sporolactobacillaceae	g__Sinobaca	s__Sinobaca_sp._SCAU3
OTU393	0	0	2	36	39	0	0	128	11	9	6	0	231	0.583333	0.000443007387292	d__Bacteria	k__unclassified_d__Bacteria	p__Pseudomonadota	c__Gammaproteobacteria	o__Pseudomonadales	f__Pseudomonadaceae	g__Pseudomonas	s__uncultured_Pseudomonas_sp.
OTU394	0	0	40	19	0	51	0	0	451	0	6	4	571	0.5	0.0010950528924	d__Bacteria	k__unclassified_d__Bacteria	p__Pseudomonadota	c__Gammaproteobacteria	o__Enterobacterales	f__Erwiniaceae	g__Pantoea	s__Pantoea_agglomerans
OTU395	0	0	0	42	0	154	0	0	0	0	0	0	196	0.166667	0.000375885055884	d__Bacteria	k__unclassified_d__Bacteria	p__Bacteroidota	c__Cytophagia	o__Cytophagales	f__Cytophagaceae	g__Cytophaga	s__Cytophaga_hutchinsonii
OTU396	0	0	0	40	0	0	0	0	0	0	0	0	40	0.0833333333333	7.67112358947e-05	d__Bacteria	k__unclassified_d__Bacteria	p__unclassified_d__Bacteria	c__unclassified_d__Bacteria	o__unclassified_d__Bacteria	f__unclassified_d__Bacteria	g__unclassified_d__Bacteria	s__uncultured_bacterium
OTU397	0	0	0	16	0	0	0	0	0	0	0	0	16	0.0833333333333	3.06844943579e-05	d__Bacteria	k__unclassified_d__Bacteria	p__unclassified_d__Bacteria	c__unclassified_d__Bacteria	o__unclassified_d__Bacteria	f__unclassified_d__Bacteria	g__unclassified_d__Bacteria	s__uncultured_bacterium
OTU398	0	0	0	12	0	0	0	0	0	0	0	0	12	0.0833333333333	2.30133707684e-05	d__unclassified	k__unclassified	p__unclassified	c__unclassified	o__unclassified	f__unclassified	g__unclassified	s__unclassified
OTU399	0	0	1	21	22	0	0	24	166	1	0	0	235	0.5	0.000450678510881	d__Bacteria	k__unclassified_d__Bacteria	p__Pseudomonadota	c__Betaproteobacteria	o__Burkholderiales	f__Alcaligenaceae	g__Bordetella	s__Bordetella_ansorpii
OTU4	15	0	0	0	0	0	0	0	0	0	0	0	15	0.0833333333333	2.87667134605e-05	d__Bacteria	k__unclassified_d__Bacteria	p__Pseudomonadota	c__Betaproteobacteria	o__Burkholderiales	f__Comamonadaceae	g__Comamonas	s__Comamonas_sp.
OTU40	22	13	3	0	0	0	0	0	0	23	17	2	80	0.5	0.000153422471789	d__unclassified	k__unclassified_d__unclassified	p__unclassified_d__unclassified	c__unclassified_d__unclassified	o__unclassified_d__unclassified	f__unclassified_d__unclassified	g__unclassified_d__unclassified	s__uncultured_prokaryote
OTU400	0	0	0	12	0	0	0	0	0	0	0	0	12	0.0833333333333	2.30133707684e-05	d__Bacteria	k__unclassified_d__Bacteria	p__Myxococcota	c__unclassified_p__Myxococcota	o__Nannocystales	f__Nannocystaceae	g__Nannocystis	s__uncultured_Nannocystis_sp.
OTU401	3	0	9	4	0	59	0	0	0	0	0	8	83	0.416667	0.000159175814482	d__Bacteria	k__unclassified_d__Bacteria	p__Pseudomonadota	c__Gammaproteobacteria	o__Xanthomonadales	f__Xanthomonadaceae	g__Xanthomonas	s__Xanthomonas_translucens
OTU402	1	1	9	29	0	0	0	1	0	9	1	0	51	0.583333	9.78068257658e-05	d__Bacteria	k__unclassified_d__Bacteria	p__Pseudomonadota	c__Alphaproteobacteria	o__Hyphomicrobiales	f__Rhizobiaceae	g__Rhizobium	s__Rhizobium_sp.
OTU403	0	0	0	5	38	4	72	0	24	0	0	0	143	0.416667	0.000274242668324	d__Bacteria	k__unclassified_d__Bacteria	p__unclassified_d__Bacteria	c__unclassified_d__Bacteria	o__unclassified_d__Bacteria	f__unclassified_d__Bacteria	g__unclassified_d__Bacteria	s__uncultured_bacterium
OTU404	6	10	0	14	35	0	0	0	2	0	6	4	77	0.583333	0.000147669129097	d__Bacteria	k__unclassified_d__Bacteria	p__Pseudomonadota	c__Gammaproteobacteria	o__Pseudomonadales	f__Pseudomonadaceae	g__Pseudomonas	s__Pseudomonas_sp.
OTU405	0	0	0	27	0	0	0	0	0	0	1	0	28	0.166667	5.36978651263e-05	d__Bacteria	k__unclassified_d__Bacteria	p__unclassified_d__Bacteria	c__unclassified_d__Bacteria	o__unclassified_d__Bacteria	f__unclassified_d__Bacteria	g__unclassified_d__Bacteria	s__uncultured_bacterium
OTU406	1	0	0	19	0	37	0	0	0	0	0	0	57	0.25	0.00010931351115	d__Bacteria	k__unclassified_d__Bacteria	p__unclassified_d__Bacteria	c__unclassified_d__Bacteria	o__unclassified_d__Bacteria	f__unclassified_d__Bacteria	g__unclassified_d__Bacteria	s__uncultured_bacterium
OTU407	0	0	0	9	0	0	0	0	0	0	0	0	9	0.0833333333333	1.72600280763e-05	d__Bacteria	k__unclassified_d__Bacteria	p__unclassified_d__Bacteria	c__unclassified_d__Bacteria	o__unclassified_d__Bacteria	f__unclassified_d__Bacteria	g__unclassified_d__Bacteria	s__uncultured_bacterium
OTU408	0	2	3	63	12	0	0	0	0	0	0	0	80	0.333333	0.000153422471789	d__Bacteria	k__unclassified_d__Bacteria	p__Pseudomonadota	c__Betaproteobacteria	o__Burkholderiales	f__Comamonadaceae	g__unclassified_f__Comamonadaceae	s__uncultured_Comamonadaceae_bacterium
OTU409	0	0	0	3	0	0	0	0	0	0	0	0	3	0.0833333333333	5.7533426921e-06	d__Bacteria	k__unclassified_d__Bacteria	p__unclassified_d__Bacteria	c__unclassified_d__Bacteria	o__unclassified_d__Bacteria	f__unclassified_d__Bacteria	g__unclassified_d__Bacteria	s__uncultured_bacterium
OTU41	0	8	0	0	0	0	0	0	0	0	0	0	8	0.0833333333333	1.53422471789e-05	d__Bacteria	k__unclassified_d__Bacteria	p__Bacteroidota	c__unclassified_p__Bacteroidota	o__unclassified_p__Bacteroidota	f__unclassified_p__Bacteroidota	g__unclassified_p__Bacteroidota	s__uncultured_Bacteroidetes_bacterium
OTU410	1	0	0	9	9	10	0	20	0	4	23	0	76	0.583333	0.0001457513482	d__Bacteria	k__unclassified_d__Bacteria	p__Pseudomonadota	c__Alphaproteobacteria	o__Rhodobacterales	f__Paracoccaceae	g__Paracoccus	s__Paracoccus_kondratievae
OTU411	0	0	0	1	0	12	0	0	0	0	0	0	13	0.166667	2.49311516658e-05	d__Bacteria	k__unclassified_d__Bacteria	p__Pseudomonadota	c__Alphaproteobacteria	o__Caulobacterales	f__Caulobacteraceae	g__Asticcacaulis	s__uncultured_Asticcacaulis_sp.
OTU412	0	0	0	14	0	0	0	0	0	0	0	0	14	0.0833333333333	2.68489325632e-05	d__Bacteria	k__unclassified_d__Bacteria	p__unclassified_d__Bacteria	c__unclassified_d__Bacteria	o__unclassified_d__Bacteria	f__unclassified_d__Bacteria	g__unclassified_d__Bacteria	s__uncultured_bacterium
OTU413	0	0	0	4	0	0	0	0	0	0	0	0	4	0.0833333333333	7.67112358947e-06	d__Bacteria	k__unclassified_d__Bacteria	p__Myxococcota	c__Myxococcia	o__Myxococcales	f__unclassified_o__Myxococcales	g__unclassified_o__Myxococcales	s__uncultured_Myxococcales_bacterium
OTU414	2	0	0	88	0	0	0	0	0	0	0	0	90	0.166667	0.000172600280763	d__unclassified	k__unclassified	p__unclassified	c__unclassified	o__unclassified	f__unclassified	g__unclassified	s__unclassified
OTU415	1	1	3	45	19	8	0	0	6	0	0	0	83	0.583333	0.000159175814482	d__Bacteria	k__unclassified_d__Bacteria	p__Pseudomonadota	c__Gammaproteobacteria	o__Moraxellales	f__Moraxellaceae	g__Acinetobacter	s__Acinetobacter_junii
OTU416	0	0	0	6	0	0	0	0	0	0	0	0	6	0.0833333333333	1.15066853842e-05	d__Bacteria	k__unclassified_d__Bacteria	p__unclassified_d__Bacteria	c__unclassified_d__Bacteria	o__unclassified_d__Bacteria	f__unclassified_d__Bacteria	g__unclassified_d__Bacteria	s__uncultured_bacterium
OTU417	0	0	0	2	0	0	0	0	0	0	0	0	2	0.0833333333333	3.83556179474e-06	d__Bacteria	k__unclassified_d__Bacteria	p__unclassified_d__Bacteria	c__unclassified_d__Bacteria	o__unclassified_d__Bacteria	f__unclassified_d__Bacteria	g__unclassified_d__Bacteria	s__uncultured_bacterium
OTU418	0	0	0	41	0	0	0	0	0	0	0	0	41	0.0833333333333	7.86290167921e-05	d__Bacteria	k__unclassified_d__Bacteria	p__unclassified_d__Bacteria	c__unclassified_d__Bacteria	o__unclassified_d__Bacteria	f__unclassified_d__Bacteria	g__unclassified_d__Bacteria	s__uncultured_bacterium
OTU419	0	0	1	13	2	5	7	11	36	1	0	1	77	0.75	0.000147669129097	d__Bacteria	k__unclassified_d__Bacteria	p__unclassified_d__Bacteria	c__unclassified_d__Bacteria	o__unclassified_d__Bacteria	f__unclassified_d__Bacteria	g__unclassified_d__Bacteria	s__uncultured_bacterium
OTU42	7	44	5	16	0	64	0	1	118	17	108	10	390	0.833333	0.000747934549974	d__Bacteria	k__unclassified_d__Bacteria	p__Pseudomonadota	c__Alphaproteobacteria	o__Hyphomicrobiales	f__Rhizobiaceae	g__Agrobacterium	s__Agrobacterium_larrymoorei
OTU420	0	0	0	16	0	0	0	0	0	0	0	0	16	0.0833333333333	3.06844943579e-05	d__Bacteria	k__unclassified_d__Bacteria	p__unclassified_d__Bacteria	c__unclassified_d__Bacteria	o__unclassified_d__Bacteria	f__unclassified_d__Bacteria	g__unclassified_d__Bacteria	s__uncultured_bacterium
OTU421	0	0	3	56	0	0	0	0	27	0	4	8	98	0.416667	0.000187942527942	d__Bacteria	k__unclassified_d__Bacteria	p__Pseudomonadota	c__Alphaproteobacteria	o__Caulobacterales	f__Caulobacteraceae	g__Phenylobacterium	s__uncultured_Phenylobacterium_sp.
OTU422	0	0	0	4	0	0	0	0	0	0	0	0	4	0.0833333333333	7.67112358947e-06	d__Bacteria	k__unclassified_d__Bacteria	p__unclassified_d__Bacteria	c__unclassified_d__Bacteria	o__unclassified_d__Bacteria	f__unclassified_d__Bacteria	g__unclassified_d__Bacteria	s__uncultured_bacterium
OTU423	0	0	12	25	2	25	0	0	151	0	1	2	218	0.583333	0.000418076235626	d__Bacteria	k__unclassified_d__Bacteria	p__Pseudomonadota	c__Alphaproteobacteria	o__Caulobacterales	f__Caulobacteraceae	g__Brevundimonas	s__Brevundimonas_diminuta
OTU424	2	0	0	80	28	0	4	19	60	9	9	0	211	0.666667	0.000404651769345	d__Bacteria	k__unclassified_d__Bacteria	p__Bacteroidota	c__Flavobacteriia	o__Flavobacteriales	f__Weeksellaceae	g__Chryseobacterium	s__Chryseobacterium_koreense
OTU425	0	0	0	26	0	94	0	0	0	0	0	0	120	0.166667	0.000230133707684	d__Bacteria	k__unclassified_d__Bacteria	p__unclassified_d__Bacteria	c__unclassified_d__Bacteria	o__unclassified_d__Bacteria	f__unclassified_d__Bacteria	g__unclassified_d__Bacteria	s__uncultured_bacterium
OTU426	0	0	0	2	0	0	0	0	0	0	0	0	2	0.0833333333333	3.83556179474e-06	d__Bacteria	k__unclassified_d__Bacteria	p__Pseudomonadota	c__Gammaproteobacteria	o__Pseudomonadales	f__Pseudomonadaceae	g__Pseudomonas	s__Pseudomonas_fulva
OTU427	0	0	0	17	0	0	0	0	0	0	0	0	17	0.0833333333333	3.26022752553e-05	d__unclassified	k__unclassified_d__unclassified	p__unclassified_d__unclassified	c__unclassified_d__unclassified	o__unclassified_d__unclassified	f__unclassified_d__unclassified	g__unclassified_d__unclassified	s__uncultured_prokaryote
OTU428	0	0	2	9	27	0	0	0	0	0	0	0	38	0.25	7.28756741e-05	d__Bacteria	k__unclassified_d__Bacteria	p__Bacteroidota	c__Sphingobacteriia	o__Sphingobacteriales	f__Sphingobacteriaceae	g__Pedobacter	s__Pedobacter_sp.
OTU429	0	0	2	42	0	0	0	0	0	0	0	0	44	0.166667	8.43823594842e-05	d__Bacteria	k__unclassified_d__Bacteria	p__Pseudomonadota	c__Gammaproteobacteria	o__Xanthomonadales	f__Rhodanobacteraceae	g__Dokdonella	s__uncultured_Dokdonella_sp.
OTU43	0	5	0	0	0	0	0	0	0	0	0	0	5	0.0833333333333	9.58890448684e-06	d__Bacteria	k__unclassified_d__Bacteria	p__unclassified_d__Bacteria	c__unclassified_d__Bacteria	o__unclassified_d__Bacteria	f__unclassified_d__Bacteria	g__unclassified_d__Bacteria	s__uncultured_bacterium
OTU430	0	0	0	5	0	0	0	0	0	0	0	0	5	0.0833333333333	9.58890448684e-06	d__Eukaryota	k__Metazoa	p__Arthropoda	c__Insecta	o__Lepidoptera	f__Erebidae	g__Diaphora	s__Diaphora_mendica
OTU431	0	0	0	17	0	0	0	0	0	0	0	0	17	0.0833333333333	3.26022752553e-05	d__Bacteria	k__unclassified_d__Bacteria	p__Bacillota	c__Clostridia	o__Eubacteriales	f__Oscillospiraceae	g__Oscillibacter	s__uncultured_Oscillibacter_sp.
OTU432	1	0	0	26	20	1	5	0	0	2	0	0	55	0.5	0.000105477949355	d__Bacteria	k__unclassified_d__Bacteria	p__unclassified_d__Bacteria	c__unclassified_d__Bacteria	o__unclassified_d__Bacteria	f__unclassified_d__Bacteria	g__unclassified_d__Bacteria	s__uncultured_bacterium
OTU433	0	0	0	6	0	0	0	0	0	0	0	0	6	0.0833333333333	1.15066853842e-05	d__unclassified	k__unclassified	p__unclassified	c__unclassified	o__unclassified	f__unclassified	g__unclassified	s__unclassified
OTU434	0	0	0	0	43	0	0	0	0	0	0	0	43	0.0833333333333	8.24645785868e-05	d__Bacteria	k__unclassified_d__Bacteria	p__unclassified_d__Bacteria	c__unclassified_d__Bacteria	o__unclassified_d__Bacteria	f__unclassified_d__Bacteria	g__unclassified_d__Bacteria	s__uncultured_bacterium
OTU435	0	0	0	0	3	0	0	0	0	0	0	0	3	0.0833333333333	5.7533426921e-06	d__Bacteria	k__unclassified_d__Bacteria	p__unclassified_d__Bacteria	c__unclassified_d__Bacteria	o__unclassified_d__Bacteria	f__unclassified_d__Bacteria	g__unclassified_d__Bacteria	s__uncultured_bacterium
OTU436	0	0	0	0	20	0	0	0	0	0	0	0	20	0.0833333333333	3.83556179474e-05	d__Bacteria	k__unclassified_d__Bacteria	p__unclassified_d__Bacteria	c__unclassified_d__Bacteria	o__unclassified_d__Bacteria	f__unclassified_d__Bacteria	g__unclassified_d__Bacteria	s__uncultured_bacterium
OTU437	0	0	0	0	17	0	0	0	0	0	0	0	17	0.0833333333333	3.26022752553e-05	d__Bacteria	k__unclassified_d__Bacteria	p__unclassified_d__Bacteria	c__unclassified_d__Bacteria	o__unclassified_d__Bacteria	f__unclassified_d__Bacteria	g__unclassified_d__Bacteria	s__uncultured_bacterium
OTU438	0	0	0	0	13	0	0	0	0	0	0	0	13	0.0833333333333	2.49311516658e-05	d__Bacteria	k__unclassified_d__Bacteria	p__unclassified_d__Bacteria	c__unclassified_d__Bacteria	o__unclassified_d__Bacteria	f__unclassified_d__Bacteria	g__unclassified_d__Bacteria	s__uncultured_bacterium
OTU439	0	0	0	0	9	0	0	0	0	0	0	0	9	0.0833333333333	1.72600280763e-05	d__Bacteria	k__unclassified_d__Bacteria	p__unclassified_d__Bacteria	c__unclassified_d__Bacteria	o__unclassified_d__Bacteria	f__unclassified_d__Bacteria	g__unclassified_d__Bacteria	s__uncultured_bacterium
OTU44	21	31	48	130	428	108	160	262	1651	26	33	20	2918	1	0.00559608465852	d__Bacteria	k__unclassified_d__Bacteria	p__Pseudomonadota	c__Betaproteobacteria	o__Burkholderiales	f__Burkholderiaceae	g__Burkholderia	s__Burkholderia_cepacia
OTU440	0	0	0	0	46	0	0	0	0	0	0	0	46	0.0833333333333	8.82179212789e-05	d__Bacteria	k__unclassified_d__Bacteria	p__unclassified_d__Bacteria	c__unclassified_d__Bacteria	o__unclassified_d__Bacteria	f__unclassified_d__Bacteria	g__unclassified_d__Bacteria	s__uncultured_bacterium
OTU441	0	0	0	0	5	0	0	0	0	0	0	0	5	0.0833333333333	9.58890448684e-06	d__Bacteria	k__unclassified_d__Bacteria	p__unclassified_d__Bacteria	c__unclassified_d__Bacteria	o__unclassified_d__Bacteria	f__unclassified_d__Bacteria	g__unclassified_d__Bacteria	s__uncultured_bacterium
OTU442	0	0	0	0	61	0	0	0	0	0	0	0	61	0.0833333333333	0.000116984634739	d__Bacteria	k__unclassified_d__Bacteria	p__Actinomycetota	c__Actinomycetes	o__Bifidobacteriales	f__Bifidobacteriaceae	g__Bifidobacterium	s__Bifidobacterium_longum
OTU443	0	0	0	0	28	0	0	0	0	0	0	0	28	0.0833333333333	5.36978651263e-05	d__Bacteria	k__unclassified_d__Bacteria	p__Bacillota	c__Bacilli	o__Bacillales	f__Planococcaceae	g__Rummeliibacillus	s__uncultured_Rummeliibacillus_sp.
OTU444	0	0	0	0	9	0	0	0	0	0	0	0	9	0.0833333333333	1.72600280763e-05	d__Bacteria	k__unclassified_d__Bacteria	p__unclassified_d__Bacteria	c__unclassified_d__Bacteria	o__unclassified_d__Bacteria	f__unclassified_d__Bacteria	g__unclassified_d__Bacteria	s__uncultured_bacterium
OTU445	0	0	0	0	53	0	0	0	0	0	0	0	53	0.0833333333333	0.000101642387561	d__Bacteria	k__unclassified_d__Bacteria	p__unclassified_d__Bacteria	c__unclassified_d__Bacteria	o__unclassified_d__Bacteria	f__unclassified_d__Bacteria	g__unclassified_d__Bacteria	s__uncultured_bacterium
OTU446	0	0	0	0	9	0	0	0	0	0	0	0	9	0.0833333333333	1.72600280763e-05	d__unclassified	k__unclassified	p__unclassified	c__unclassified	o__unclassified	f__unclassified	g__unclassified	s__unclassified
OTU447	0	0	0	0	5	0	0	0	0	0	0	0	5	0.0833333333333	9.58890448684e-06	d__Bacteria	k__unclassified_d__Bacteria	p__unclassified_d__Bacteria	c__unclassified_d__Bacteria	o__unclassified_d__Bacteria	f__unclassified_d__Bacteria	g__unclassified_d__Bacteria	s__uncultured_bacterium
OTU448	0	0	0	0	16	1	0	0	0	0	0	0	17	0.166667	3.26022752553e-05	d__Eukaryota	k__Metazoa	p__Arthropoda	c__Insecta	o__Lepidoptera	f__Noctuidae	g__Trichoplusia	s__Trichoplusia_ni
OTU449	0	0	0	0	17	0	0	0	0	0	0	0	17	0.0833333333333	3.26022752553e-05	d__Bacteria	k__unclassified_d__Bacteria	p__Bacteroidota	c__Bacteroidia	o__Bacteroidales	f__Prevotellaceae	g__unclassified_f__Prevotellaceae	s__uncultured_Prevotellaceae_bacterium
OTU45	1117	3360	2859	0	0	90	0	2302	0	668	1477	108	11981	0.666667	0.0229769329314	d__Bacteria	k__unclassified_d__Bacteria	p__Actinomycetota	c__Actinomycetes	o__Pseudonocardiales	f__Pseudonocardiaceae	g__Pseudonocardia	s__Pseudonocardia_alni
OTU450	0	0	0	0	53	0	0	0	0	0	0	0	53	0.0833333333333	0.000101642387561	d__Bacteria	k__unclassified_d__Bacteria	p__unclassified_d__Bacteria	c__unclassified_d__Bacteria	o__unclassified_d__Bacteria	f__unclassified_d__Bacteria	g__unclassified_d__Bacteria	s__uncultured_bacterium
OTU451	0	0	0	0	35	0	0	0	0	0	0	0	35	0.0833333333333	6.71223314079e-05	d__Bacteria	k__unclassified_d__Bacteria	p__Bacteroidota	c__Bacteroidia	o__Bacteroidales	f__unclassified_o__Bacteroidales	g__unclassified_o__Bacteroidales	s__uncultured_Bacteroidales_bacterium
OTU452	0	0	0	0	9	0	0	0	0	0	0	0	9	0.0833333333333	1.72600280763e-05	d__Bacteria	k__unclassified_d__Bacteria	p__unclassified_d__Bacteria	c__unclassified_d__Bacteria	o__unclassified_d__Bacteria	f__unclassified_d__Bacteria	g__unclassified_d__Bacteria	s__uncultured_bacterium
OTU453	0	0	30	0	68	0	0	0	0	0	0	0	98	0.166667	0.000187942527942	d__Bacteria	k__unclassified_d__Bacteria	p__Bacillota	c__Clostridia	o__Eubacteriales	f__Lachnospiraceae	g__unclassified_f__Lachnospiraceae	s__uncultured_Lachnospiraceae_bacterium
OTU454	0	0	0	0	22	0	0	0	0	0	0	0	22	0.0833333333333	4.21911797421e-05	d__Bacteria	k__unclassified_d__Bacteria	p__unclassified_d__Bacteria	c__unclassified_d__Bacteria	o__unclassified_d__Bacteria	f__unclassified_d__Bacteria	g__unclassified_d__Bacteria	s__uncultured_bacterium
OTU455	0	0	0	0	5	0	0	0	0	0	0	0	5	0.0833333333333	9.58890448684e-06	d__Bacteria	k__unclassified_d__Bacteria	p__Pseudomonadota	c__Alphaproteobacteria	o__Sphingomonadales	f__Sphingomonadaceae	g__unclassified_f__Sphingomonadaceae	s__Sphingomonadaceae_bacterium_W45
OTU456	0	0	0	0	0	5	0	0	0	0	0	0	5	0.0833333333333	9.58890448684e-06	d__Bacteria	k__unclassified_d__Bacteria	p__unclassified_d__Bacteria	c__unclassified_d__Bacteria	o__unclassified_d__Bacteria	f__unclassified_d__Bacteria	g__unclassified_d__Bacteria	s__uncultured_bacterium
OTU457	0	0	0	0	0	6	0	0	0	0	0	0	6	0.0833333333333	1.15066853842e-05	d__Bacteria	k__unclassified_d__Bacteria	p__unclassified_d__Bacteria	c__unclassified_d__Bacteria	o__unclassified_d__Bacteria	f__unclassified_d__Bacteria	g__unclassified_d__Bacteria	s__uncultured_bacterium
OTU458	2	0	14	22	0	201	0	1	90	0	2	0	332	0.583333	0.000636703257926	d__Bacteria	k__unclassified_d__Bacteria	p__unclassified_d__Bacteria	c__unclassified_d__Bacteria	o__unclassified_d__Bacteria	f__unclassified_d__Bacteria	g__unclassified_d__Bacteria	s__uncultured_bacterium
OTU459	0	0	0	0	0	6	0	0	0	0	0	0	6	0.0833333333333	1.15066853842e-05	d__Bacteria	k__unclassified_d__Bacteria	p__unclassified_d__Bacteria	c__unclassified_d__Bacteria	o__unclassified_d__Bacteria	f__unclassified_d__Bacteria	g__unclassified_d__Bacteria	s__uncultured_bacterium
OTU46	69	185	265	1192	2838	872	694	1573	2394	268	141	242	10733	1	0.0205835423715	d__Bacteria	k__unclassified_d__Bacteria	p__Pseudomonadota	c__Gammaproteobacteria	o__Pseudomonadales	f__Pseudomonadaceae	g__Pseudomonas	s__Pseudomonas_azotoformans
OTU460	0	0	0	0	0	35	0	0	0	0	0	0	35	0.0833333333333	6.71223314079e-05	d__unclassified	k__unclassified_d__unclassified	p__unclassified_d__unclassified	c__unclassified_d__unclassified	o__unclassified_d__unclassified	f__unclassified_d__unclassified	g__unclassified_d__unclassified	s__uncultured_prokaryote
OTU461	0	0	0	9	28	0	0	0	0	0	0	0	37	0.166667	7.09578932026e-05	d__Bacteria	k__unclassified_d__Bacteria	p__Bacillota	c__Bacilli	o__Bacillales	f__Bacillaceae	g__Neobacillus	s__Neobacillus_drentensis
OTU462	0	0	0	0	0	19	0	0	0	0	0	0	19	0.0833333333333	3.643783705e-05	d__Bacteria	k__unclassified_d__Bacteria	p__Pseudomonadota	c__Betaproteobacteria	o__Burkholderiales	f__unclassified_o__Burkholderiales	g__Aquabacterium	s__uncultured_Aquabacterium_sp.
OTU463	0	0	3	0	0	19	0	0	7	0	0	0	29	0.25	5.56156460237e-05	d__Bacteria	k__unclassified_d__Bacteria	p__Pseudomonadota	c__Betaproteobacteria	o__Burkholderiales	f__Comamonadaceae	g__unclassified_f__Comamonadaceae	s__uncultured_Comamonadaceae_bacterium
OTU464	0	0	0	0	0	7	0	0	0	0	0	0	7	0.0833333333333	1.34244662816e-05	d__Bacteria	k__unclassified_d__Bacteria	p__unclassified_d__Bacteria	c__unclassified_d__Bacteria	o__unclassified_d__Bacteria	f__unclassified_d__Bacteria	g__unclassified_d__Bacteria	s__uncultured_bacterium
OTU465	0	0	0	0	0	8	0	0	0	0	0	0	8	0.0833333333333	1.53422471789e-05	d__Bacteria	k__unclassified_d__Bacteria	p__unclassified_d__Bacteria	c__unclassified_d__Bacteria	o__unclassified_d__Bacteria	f__unclassified_d__Bacteria	g__unclassified_d__Bacteria	s__uncultured_bacterium
OTU466	0	0	0	0	0	28	0	0	0	0	0	0	28	0.0833333333333	5.36978651263e-05	d__Bacteria	k__unclassified_d__Bacteria	p__Bacillota	c__Erysipelotrichia	o__Erysipelotrichales	f__Erysipelotrichaceae	g__Dubosiella	s__uncultured_Dubosiella_sp.
OTU467	0	0	0	0	0	42	0	0	0	0	0	0	42	0.0833333333333	8.05467976895e-05	d__unclassified	k__unclassified_d__unclassified	p__unclassified_d__unclassified	c__unclassified_d__unclassified	o__unclassified_d__unclassified	f__unclassified_d__unclassified	g__unclassified_d__unclassified	s__uncultured_prokaryote
OTU468	0	0	0	0	0	2	0	0	0	0	0	0	2	0.0833333333333	3.83556179474e-06	d__Bacteria	k__unclassified_d__Bacteria	p__unclassified_d__Bacteria	c__unclassified_d__Bacteria	o__unclassified_d__Bacteria	f__unclassified_d__Bacteria	g__unclassified_d__Bacteria	s__uncultured_bacterium
OTU469	0	0	0	0	0	10	0	0	0	0	0	0	10	0.0833333333333	1.91778089737e-05	d__Bacteria	k__unclassified_d__Bacteria	p__Actinomycetota	c__Rubrobacteria	o__Gaiellales	f__Gaiellaceae	g__unclassified_f__Gaiellaceae	s__uncultured_Gaiellaceae_bacterium
OTU47	0	3	0	0	0	0	0	0	0	0	0	0	3	0.0833333333333	5.7533426921e-06	d__Bacteria	k__unclassified_d__Bacteria	p__unclassified_d__Bacteria	c__unclassified_d__Bacteria	o__unclassified_d__Bacteria	f__unclassified_d__Bacteria	g__unclassified_d__Bacteria	s__uncultured_bacterium
OTU470	0	0	0	0	0	23	0	0	0	0	0	0	23	0.0833333333333	4.41089606395e-05	d__Bacteria	k__unclassified_d__Bacteria	p__unclassified_d__Bacteria	c__unclassified_d__Bacteria	o__unclassified_d__Bacteria	f__unclassified_d__Bacteria	g__unclassified_d__Bacteria	s__uncultured_bacterium
OTU471	0	0	0	0	0	22	0	0	0	0	0	0	22	0.0833333333333	4.21911797421e-05	d__Bacteria	k__unclassified_d__Bacteria	p__unclassified_d__Bacteria	c__unclassified_d__Bacteria	o__unclassified_d__Bacteria	f__unclassified_d__Bacteria	g__unclassified_d__Bacteria	s__uncultured_bacterium
OTU472	0	0	0	0	0	1	0	0	0	0	0	0	1	0.0833333333333	1.91778089737e-06	d__Eukaryota	k__Metazoa	p__Arthropoda	c__Insecta	o__Lepidoptera	f__Erebidae	g__Diaphora	s__Diaphora_mendica
OTU473	0	0	0	0	0	2	0	0	0	0	0	0	2	0.0833333333333	3.83556179474e-06	d__unclassified	k__unclassified_d__unclassified	p__unclassified_d__unclassified	c__unclassified_d__unclassified	o__unclassified_d__unclassified	f__unclassified_d__unclassified	g__unclassified_d__unclassified	s__uncultured_prokaryote
OTU474	0	0	0	0	0	9	0	0	0	0	0	0	9	0.0833333333333	1.72600280763e-05	d__Bacteria	k__unclassified_d__Bacteria	p__Bacillota	c__Clostridia	o__Eubacteriales	f__Lachnospiraceae	g__unclassified_f__Lachnospiraceae	s__uncultured_Lachnospiraceae_bacterium
OTU475	0	0	0	0	0	8	0	0	0	0	0	0	8	0.0833333333333	1.53422471789e-05	d__Bacteria	k__unclassified_d__Bacteria	p__unclassified_d__Bacteria	c__unclassified_d__Bacteria	o__unclassified_d__Bacteria	f__unclassified_d__Bacteria	g__unclassified_d__Bacteria	s__uncultured_bacterium
OTU476	0	0	0	0	0	2	0	0	0	0	0	0	2	0.0833333333333	3.83556179474e-06	d__Bacteria	k__unclassified_d__Bacteria	p__unclassified_d__Bacteria	c__unclassified_d__Bacteria	o__unclassified_d__Bacteria	f__unclassified_d__Bacteria	g__unclassified_d__Bacteria	s__uncultured_bacterium
OTU477	0	0	0	0	0	3	0	0	0	0	0	0	3	0.0833333333333	5.7533426921e-06	d__Bacteria	k__unclassified_d__Bacteria	p__unclassified_d__Bacteria	c__unclassified_d__Bacteria	o__unclassified_d__Bacteria	f__unclassified_d__Bacteria	g__unclassified_d__Bacteria	s__uncultured_bacterium
OTU478	0	0	0	0	0	1	0	0	0	0	0	0	1	0.0833333333333	1.91778089737e-06	d__Bacteria	k__unclassified_d__Bacteria	p__unclassified_d__Bacteria	c__unclassified_d__Bacteria	o__unclassified_d__Bacteria	f__unclassified_d__Bacteria	g__unclassified_d__Bacteria	s__uncultured_bacterium
OTU479	0	0	0	0	0	9	0	0	0	0	0	0	9	0.0833333333333	1.72600280763e-05	d__Bacteria	k__unclassified_d__Bacteria	p__Pseudomonadota	c__Gammaproteobacteria	o__Cellvibrionales	f__Cellvibrionaceae	g__Cellvibrio	s__Cellvibrio_sp.
OTU48	0	5	0	0	0	0	0	0	0	0	0	0	5	0.0833333333333	9.58890448684e-06	d__Bacteria	k__unclassified_d__Bacteria	p__unclassified_d__Bacteria	c__unclassified_d__Bacteria	o__unclassified_d__Bacteria	f__unclassified_d__Bacteria	g__unclassified_d__Bacteria	s__uncultured_bacterium
OTU480	0	0	0	0	0	10	0	0	0	0	0	0	10	0.0833333333333	1.91778089737e-05	d__Bacteria	k__unclassified_d__Bacteria	p__unclassified_d__Bacteria	c__unclassified_d__Bacteria	o__unclassified_d__Bacteria	f__unclassified_d__Bacteria	g__unclassified_d__Bacteria	s__uncultured_bacterium
OTU481	0	0	0	0	0	15	0	0	0	0	0	0	15	0.0833333333333	2.87667134605e-05	d__Bacteria	k__unclassified_d__Bacteria	p__unclassified_d__Bacteria	c__unclassified_d__Bacteria	o__unclassified_d__Bacteria	f__unclassified_d__Bacteria	g__unclassified_d__Bacteria	s__uncultured_bacterium
OTU482	0	1	0	0	2	9	0	0	0	9	0	0	21	0.333333	4.02733988447e-05	d__Bacteria	k__unclassified_d__Bacteria	p__Actinomycetota	c__Actinomycetes	o__Mycobacteriales	f__Corynebacteriaceae	g__Corynebacterium	s__Corynebacterium_segmentosum
OTU483	0	0	0	0	0	6	0	0	0	0	0	0	6	0.0833333333333	1.15066853842e-05	d__Bacteria	k__unclassified_d__Bacteria	p__Pseudomonadota	c__Gammaproteobacteria	o__Enterobacterales	f__Yersiniaceae	g__Rahnella	s__Rahnella_aquatilis
OTU484	0	0	0	0	0	4	0	0	0	0	0	0	4	0.0833333333333	7.67112358947e-06	d__Bacteria	k__unclassified_d__Bacteria	p__Bacteroidota	c__Sphingobacteriia	o__Sphingobacteriales	f__unclassified_o__Sphingobacteriales	g__unclassified_o__Sphingobacteriales	s__uncultured_Sphingobacteriales_bacterium
OTU485	0	0	0	0	0	62	0	0	0	0	0	0	62	0.0833333333333	0.000118902415637	d__Bacteria	k__unclassified_d__Bacteria	p__unclassified_d__Bacteria	c__unclassified_d__Bacteria	o__unclassified_d__Bacteria	f__unclassified_d__Bacteria	g__unclassified_d__Bacteria	s__uncultured_bacterium
OTU486	0	0	0	0	0	13	0	0	0	0	0	0	13	0.0833333333333	2.49311516658e-05	d__Bacteria	k__unclassified_d__Bacteria	p__unclassified_d__Bacteria	c__unclassified_d__Bacteria	o__unclassified_d__Bacteria	f__unclassified_d__Bacteria	g__unclassified_d__Bacteria	s__uncultured_bacterium
OTU487	0	0	0	0	0	10	0	0	0	0	0	0	10	0.0833333333333	1.91778089737e-05	d__Bacteria	k__unclassified_d__Bacteria	p__Pseudomonadota	c__Betaproteobacteria	o__Rhodocyclales	f__Rhodocyclaceae	g__Azospira	s__Azospira_sp.
OTU49	154	12	0	11	10	7	0	0	0	2	0	1	197	0.583333	0.000377802836782	d__Bacteria	k__unclassified_d__Bacteria	p__Actinomycetota	c__Actinomycetes	o__Micrococcales	f__Micrococcaceae	g__Glutamicibacter	s__Glutamicibacter_arilaitensis
OTU5	3	0	0	0	0	0	0	0	0	2	0	0	5	0.166667	9.58890448684e-06	d__Bacteria	k__unclassified_d__Bacteria	p__Bacteroidota	c__Flavobacteriia	o__Flavobacteriales	f__Weeksellaceae	g__Chishuiella	s__Chishuiella_changwenlii
OTU50	17	9	3	0	0	0	0	0	57	1	0	0	87	0.416667	0.000166846938071	d__Bacteria	k__unclassified_d__Bacteria	p__Actinomycetota	c__Actinomycetes	o__Kitasatosporales	f__Streptomycetaceae	g__Streptomyces	s__Streptomyces_sp.
OTU51	78	168	57	157	0	446	0	805	6	106	337	118	2278	0.833333	0.0043687048842	d__Bacteria	k__unclassified_d__Bacteria	p__Pseudomonadota	c__Alphaproteobacteria	o__Hyphomicrobiales	f__Aurantimonadaceae	g__Aureimonas	s__Aureimonas_sp.
OTU52	0	3	0	0	0	0	0	0	0	0	0	0	3	0.0833333333333	5.7533426921e-06	d__Bacteria	k__unclassified_d__Bacteria	p__unclassified_d__Bacteria	c__unclassified_d__Bacteria	o__unclassified_d__Bacteria	f__unclassified_d__Bacteria	g__unclassified_d__Bacteria	s__uncultured_bacterium
OTU53	0	7	0	0	0	0	0	0	0	0	1	0	8	0.166667	1.53422471789e-05	d__Bacteria	k__unclassified_d__Bacteria	p__Pseudomonadota	c__Alphaproteobacteria	o__Hyphomicrobiales	f__Rhizobiaceae	g__Sinorhizobium	s__Sinorhizobium_sp.
OTU54	0	8	0	0	0	0	0	0	0	0	0	0	8	0.0833333333333	1.53422471789e-05	d__Bacteria	k__unclassified_d__Bacteria	p__unclassified_d__Bacteria	c__unclassified_d__Bacteria	o__unclassified_d__Bacteria	f__unclassified_d__Bacteria	g__unclassified_d__Bacteria	s__uncultured_bacterium
OTU55	0	23	0	0	0	0	0	0	0	0	0	0	23	0.0833333333333	4.41089606395e-05	d__unclassified	k__unclassified_d__unclassified	p__unclassified_d__unclassified	c__unclassified_d__unclassified	o__unclassified_d__unclassified	f__unclassified_d__unclassified	g__unclassified_d__unclassified	s__synthetic_construct
OTU56	0	8	0	0	0	0	0	0	0	0	0	3	11	0.166667	2.1095589871e-05	d__Bacteria	k__unclassified_d__Bacteria	p__unclassified_d__Bacteria	c__unclassified_d__Bacteria	o__unclassified_d__Bacteria	f__unclassified_d__Bacteria	g__unclassified_d__Bacteria	s__uncultured_bacterium
OTU57	0	2	0	0	0	0	0	0	0	0	0	0	2	0.0833333333333	3.83556179474e-06	d__Bacteria	k__unclassified_d__Bacteria	p__unclassified_d__Bacteria	c__unclassified_d__Bacteria	o__unclassified_d__Bacteria	f__unclassified_d__Bacteria	g__unclassified_d__Bacteria	s__uncultured_bacterium
OTU58	336	92	9	0	0	0	0	0	0	0	0	0	437	0.25	0.00083807025215	d__Bacteria	k__unclassified_d__Bacteria	p__Actinomycetota	c__Actinomycetes	o__Micrococcales	f__Brevibacteriaceae	g__Brevibacterium	s__Brevibacterium_sediminis
OTU59	3	2	1	0	0	0	0	384	2	23	0	4	419	0.583333	0.000803550195997	d__Bacteria	k__unclassified_d__Bacteria	p__Pseudomonadota	c__Gammaproteobacteria	o__Enterobacterales	f__Enterobacteriaceae	g__Enterobacter	s__Enterobacter_hormaechei
OTU6	4	0	0	0	0	0	0	0	0	0	0	0	4	0.0833333333333	7.67112358947e-06	d__Bacteria	k__unclassified_d__Bacteria	p__Pseudomonadota	c__Alphaproteobacteria	o__Rhodobacterales	f__Roseobacteraceae	g__Ruegeria	s__Ruegeria_sp.
OTU60	0	3	0	0	0	0	0	0	0	0	0	0	3	0.0833333333333	5.7533426921e-06	d__Bacteria	k__unclassified_d__Bacteria	p__unclassified_d__Bacteria	c__unclassified_d__Bacteria	o__unclassified_d__Bacteria	f__unclassified_d__Bacteria	g__unclassified_d__Bacteria	s__uncultured_bacterium
OTU61	5	8	0	0	0	0	0	0	0	1	8	0	22	0.333333	4.21911797421e-05	d__Bacteria	k__unclassified_d__Bacteria	p__Actinomycetota	c__Actinomycetes	o__Propionibacteriales	f__Nocardioidaceae	g__Nocardioides	s__Nocardioides_sp.
OTU62	0	3	0	0	0	0	0	0	0	0	0	0	3	0.0833333333333	5.7533426921e-06	d__Bacteria	k__unclassified_d__Bacteria	p__unclassified_d__Bacteria	c__unclassified_d__Bacteria	o__unclassified_d__Bacteria	f__unclassified_d__Bacteria	g__unclassified_d__Bacteria	s__uncultured_bacterium
OTU63	0	4	0	0	0	0	0	0	0	0	0	0	4	0.0833333333333	7.67112358947e-06	d__Bacteria	k__unclassified_d__Bacteria	p__unclassified_d__Bacteria	c__unclassified_d__Bacteria	o__unclassified_d__Bacteria	f__unclassified_d__Bacteria	g__unclassified_d__Bacteria	s__uncultured_bacterium
OTU64	0	8	12	0	0	0	0	0	0	0	0	0	20	0.166667	3.83556179474e-05	d__Bacteria	k__unclassified_d__Bacteria	p__Actinomycetota	c__Actinomycetes	o__Mycobacteriales	f__Nocardiaceae	g__Nocardia	s__Nocardia_brasiliensis
OTU65	0	3	0	2	0	0	0	0	0	57	132	0	194	0.333333	0.000372049494089	d__Bacteria	k__unclassified_d__Bacteria	p__unclassified_d__Bacteria	c__unclassified_d__Bacteria	o__unclassified_d__Bacteria	f__unclassified_d__Bacteria	g__unclassified_d__Bacteria	s__uncultured_bacterium
OTU66	0	7	0	0	0	0	0	0	0	0	0	0	7	0.0833333333333	1.34244662816e-05	d__Bacteria	k__unclassified_d__Bacteria	p__unclassified_d__Bacteria	c__unclassified_d__Bacteria	o__unclassified_d__Bacteria	f__unclassified_d__Bacteria	g__unclassified_d__Bacteria	s__uncultured_bacterium
OTU67	29	80	144	0	0	0	0	101	106	29	20	9	518	0.666667	0.000993410504837	d__Bacteria	k__unclassified_d__Bacteria	p__Actinomycetota	c__Actinomycetes	o__Propionibacteriales	f__Nocardioidaceae	g__Nocardioides	s__Nocardioides_zeae
OTU68	0	11	0	0	0	0	0	0	0	0	0	0	11	0.0833333333333	2.1095589871e-05	d__Bacteria	k__unclassified_d__Bacteria	p__Bacillota	c__Clostridia	o__Eubacteriales	f__Lachnospiraceae	g__unclassified_f__Lachnospiraceae	s__Lachnospiraceae_bacterium
OTU69	0	9	0	0	0	0	0	0	0	0	0	0	9	0.0833333333333	1.72600280763e-05	d__Bacteria	k__unclassified_d__Bacteria	p__unclassified_d__Bacteria	c__unclassified_d__Bacteria	o__unclassified_d__Bacteria	f__unclassified_d__Bacteria	g__unclassified_d__Bacteria	s__uncultured_bacterium
OTU7	5	0	0	0	0	0	0	0	0	42	0	0	47	0.166667	9.01357021763e-05	d__Bacteria	k__unclassified_d__Bacteria	p__unclassified_d__Bacteria	c__unclassified_d__Bacteria	o__unclassified_d__Bacteria	f__unclassified_d__Bacteria	g__unclassified_d__Bacteria	s__uncultured_bacterium
OTU70	0	1	0	0	0	0	0	0	0	0	0	0	1	0.0833333333333	1.91778089737e-06	d__Bacteria	k__unclassified_d__Bacteria	p__unclassified_d__Bacteria	c__unclassified_d__Bacteria	o__unclassified_d__Bacteria	f__unclassified_d__Bacteria	g__unclassified_d__Bacteria	s__uncultured_bacterium
OTU71	0	10	0	0	0	0	0	0	0	0	0	0	10	0.0833333333333	1.91778089737e-05	d__Bacteria	k__unclassified_d__Bacteria	p__unclassified_d__Bacteria	c__unclassified_d__Bacteria	o__unclassified_d__Bacteria	f__unclassified_d__Bacteria	g__unclassified_d__Bacteria	s__uncultured_bacterium
OTU72	0	8	0	0	0	0	0	0	0	0	0	0	8	0.0833333333333	1.53422471789e-05	d__Bacteria	k__unclassified_d__Bacteria	p__unclassified_d__Bacteria	c__unclassified_d__Bacteria	o__unclassified_d__Bacteria	f__unclassified_d__Bacteria	g__unclassified_d__Bacteria	s__uncultured_bacterium
OTU73	0	2	0	0	0	0	0	0	0	0	0	0	2	0.0833333333333	3.83556179474e-06	d__Bacteria	k__unclassified_d__Bacteria	p__unclassified_d__Bacteria	c__unclassified_d__Bacteria	o__unclassified_d__Bacteria	f__unclassified_d__Bacteria	g__unclassified_d__Bacteria	s__uncultured_bacterium
OTU74	95	30	0	0	0	0	0	21	0	5	0	0	151	0.333333	0.000289584915503	d__Bacteria	k__unclassified_d__Bacteria	p__Pseudomonadota	c__Gammaproteobacteria	o__Moraxellales	f__Moraxellaceae	g__Acinetobacter	s__Acinetobacter_pittii
OTU75	0	4	0	0	0	0	0	0	0	0	1	0	5	0.166667	9.58890448684e-06	d__Bacteria	k__unclassified_d__Bacteria	p__unclassified_d__Bacteria	c__unclassified_d__Bacteria	o__unclassified_d__Bacteria	f__unclassified_d__Bacteria	g__unclassified_d__Bacteria	s__uncultured_bacterium
OTU76	8	19	10	0	0	0	0	0	0	0	60	6	103	0.416667	0.000197531432429	d__Bacteria	k__unclassified_d__Bacteria	p__Actinomycetota	c__Actinomycetes	o__Mycobacteriales	f__Nocardiaceae	g__Rhodococcus	s__Rhodococcus_sp._(in:_high_G+C_Gram-positive_bacteria)
OTU77	6	9	2	30	0	0	0	0	2	16	14	2	81	0.666667	0.000155340252687	d__Eukaryota	k__Viridiplantae	p__Streptophyta	c__Magnoliopsida	o__Rosales	f__Moraceae	g__Morus	s__Morus_notabilis
OTU78	0	2	0	0	0	0	63	0	293	0	0	0	358	0.25	0.000686565561258	d__unclassified	k__unclassified_d__unclassified	p__unclassified_d__unclassified	c__unclassified_d__unclassified	o__unclassified_d__unclassified	f__unclassified_d__unclassified	g__unclassified_d__unclassified	s__uncultured_prokaryote
OTU79	351	231	213	0	0	0	0	0	0	27	1	0	823	0.416667	0.00157833367853	d__Bacteria	k__unclassified_d__Bacteria	p__Bacillota	c__Bacilli	o__Bacillales	f__Staphylococcaceae	g__Mammaliicoccus	s__Mammaliicoccus_sciuri
OTU8	3	0	0	0	0	0	0	0	0	0	0	0	3	0.0833333333333	5.7533426921e-06	d__Bacteria	k__unclassified_d__Bacteria	p__unclassified_d__Bacteria	c__unclassified_d__Bacteria	o__unclassified_d__Bacteria	f__unclassified_d__Bacteria	g__unclassified_d__Bacteria	s__uncultured_bacterium
OTU80	0	10	0	0	0	0	0	0	0	0	0	0	10	0.0833333333333	1.91778089737e-05	d__Bacteria	k__unclassified_d__Bacteria	p__unclassified_d__Bacteria	c__unclassified_d__Bacteria	o__unclassified_d__Bacteria	f__unclassified_d__Bacteria	g__unclassified_d__Bacteria	s__uncultured_bacterium
OTU81	0	7	0	0	0	0	0	0	0	0	0	0	7	0.0833333333333	1.34244662816e-05	d__Bacteria	k__unclassified_d__Bacteria	p__unclassified_d__Bacteria	c__unclassified_d__Bacteria	o__unclassified_d__Bacteria	f__unclassified_d__Bacteria	g__unclassified_d__Bacteria	s__uncultured_bacterium
OTU82	0	3	0	0	0	0	0	0	0	0	0	0	3	0.0833333333333	5.7533426921e-06	d__Bacteria	k__unclassified_d__Bacteria	p__Bacillota	c__Clostridia	o__Eubacteriales	f__Lachnospiraceae	g__unclassified_f__Lachnospiraceae	s__uncultured_Lachnospiraceae_bacterium
OTU83	10	9	13	108	95	73	0	3	506	0	0	3	820	0.75	0.00157258033584	d__Bacteria	k__unclassified_d__Bacteria	p__Actinomycetota	c__Actinomycetes	o__Mycobacteriales	f__Corynebacteriaceae	g__Corynebacterium	s__Corynebacterium_callunae
OTU84	47	48	117	15	0	37	25	254	5	22	34	43	647	0.916667	0.0012408042406	d__Bacteria	k__unclassified_d__Bacteria	p__Actinomycetota	c__Actinomycetes	o__Micrococcales	f__Microbacteriaceae	g__Labedella	s__Labedella_gwakjiensis
OTU85	0	2	0	0	0	0	0	0	0	0	0	0	2	0.0833333333333	3.83556179474e-06	d__Bacteria	k__unclassified_d__Bacteria	p__unclassified_d__Bacteria	c__unclassified_d__Bacteria	o__unclassified_d__Bacteria	f__unclassified_d__Bacteria	g__unclassified_d__Bacteria	s__uncultured_bacterium
OTU86	0	35	0	33	0	0	0	0	0	0	0	0	68	0.166667	0.000130409101021	d__Bacteria	k__unclassified_d__Bacteria	p__Pseudomonadota	c__Betaproteobacteria	o__Burkholderiales	f__Oxalobacteraceae	g__Rugamonas	s__Rugamonas_sp.
OTU87	3	23	0	0	0	0	0	0	0	0	0	0	26	0.166667	4.98623033316e-05	d__Bacteria	k__unclassified_d__Bacteria	p__unclassified_d__Bacteria	c__unclassified_d__Bacteria	o__unclassified_d__Bacteria	f__unclassified_d__Bacteria	g__unclassified_d__Bacteria	s__uncultured_bacterium
OTU88	0	19	0	0	0	0	0	0	0	0	0	0	19	0.0833333333333	3.643783705e-05	d__Bacteria	k__unclassified_d__Bacteria	p__unclassified_d__Bacteria	c__unclassified_d__Bacteria	o__unclassified_d__Bacteria	f__unclassified_d__Bacteria	g__unclassified_d__Bacteria	s__uncultured_bacterium
OTU89	0	2	0	0	0	0	0	0	0	0	0	0	2	0.0833333333333	3.83556179474e-06	d__Bacteria	k__unclassified_d__Bacteria	p__unclassified_d__Bacteria	c__unclassified_d__Bacteria	o__unclassified_d__Bacteria	f__unclassified_d__Bacteria	g__unclassified_d__Bacteria	s__uncultured_bacterium
OTU9	6	5	0	0	0	0	0	0	0	0	0	0	11	0.166667	2.1095589871e-05	d__Bacteria	k__unclassified_d__Bacteria	p__Pseudomonadota	c__Betaproteobacteria	o__Burkholderiales	f__Comamonadaceae	g__Comamonas	s__Comamonas_sp.
OTU90	0	9	0	0	0	0	0	0	0	0	0	0	9	0.0833333333333	1.72600280763e-05	d__Bacteria	k__unclassified_d__Bacteria	p__unclassified_d__Bacteria	c__unclassified_d__Bacteria	o__unclassified_d__Bacteria	f__unclassified_d__Bacteria	g__unclassified_d__Bacteria	s__uncultured_bacterium
OTU91	0	5	0	0	0	0	0	3	0	0	0	0	8	0.166667	1.53422471789e-05	d__Bacteria	k__unclassified_d__Bacteria	p__Bacillota	c__Bacilli	o__Bacillales	f__Gemellaceae	g__Gemella	s__Gemella_haemolysans
OTU92	0	1	0	0	0	0	0	0	0	0	0	0	1	0.0833333333333	1.91778089737e-06	d__Eukaryota	k__Metazoa	p__Arthropoda	c__Insecta	o__Lepidoptera	f__Erebidae	g__Diaphora	s__Diaphora_mendica
OTU93	0	7	0	0	0	0	0	0	0	0	0	0	7	0.0833333333333	1.34244662816e-05	d__Bacteria	k__unclassified_d__Bacteria	p__unclassified_d__Bacteria	c__unclassified_d__Bacteria	o__unclassified_d__Bacteria	f__unclassified_d__Bacteria	g__unclassified_d__Bacteria	s__uncultured_bacterium
OTU94	0	17	0	0	0	0	0	0	0	2	0	0	19	0.166667	3.643783705e-05	d__Bacteria	k__unclassified_d__Bacteria	p__unclassified_d__Bacteria	c__unclassified_d__Bacteria	o__unclassified_d__Bacteria	f__unclassified_d__Bacteria	g__unclassified_d__Bacteria	s__uncultured_bacterium
OTU95	137	108	357	877	926	539	37815	770	10275	278	174	79	52335	1	0.100367	d__Bacteria	k__unclassified_d__Bacteria	p__Pseudomonadota	c__Alphaproteobacteria	o__Sphingomonadales	f__Sphingomonadaceae	g__Sphingomonas	s__Sphingomonas_sp.
OTU96	10	45	25	121	275	37	37	100	269	14	13	21	967	1	0.00185449412775	d__Bacteria	k__unclassified_d__Bacteria	p__Pseudomonadota	c__Gammaproteobacteria	o__Pseudomonadales	f__Pseudomonadaceae	g__Pseudomonas	s__Pseudomonas_citronellolis
OTU97	0	3	0	0	0	0	0	0	0	0	0	0	3	0.0833333333333	5.7533426921e-06	d__Bacteria	k__unclassified_d__Bacteria	p__Pseudomonadota	c__Alphaproteobacteria	o__Rhodospirillales	f__Rhodospirillaceae	g__unclassified_f__Rhodospirillaceae	s__uncultured_Rhodospirillaceae_bacterium
OTU98	7	8	17	5	0	0	0	4	0	9	0	1	51	0.583333	9.78068257658e-05	d__Bacteria	k__unclassified_d__Bacteria	p__Actinomycetota	c__Actinomycetes	o__Pseudonocardiales	f__Pseudonocardiaceae	g__Actinomycetospora	s__Actinomycetospora_sp.
OTU99	0	5	0	0	0	0	0	0	0	0	0	0	5	0.0833333333333	9.58890448684e-06	d__Bacteria	k__unclassified_d__Bacteria	p__unclassified_d__Bacteria	c__unclassified_d__Bacteria	o__unclassified_d__Bacteria	f__unclassified_d__Bacteria	g__unclassified_d__Bacteria	s__uncultured_bacterium
